# Supplementary material for: Pathway‐based integration of multi‐omics data reveals lipidomics alterations validated in an Alzheimer's disease mouse model and risk loci carriers
Source: J Neurochem. 2022 Dec 12;164(1):57–76. doi: 10.1111/jnc.15719 (PMC10107183; doi:10.1111/jnc.15719)
Supplement: Supplementary file 2 — Table S1 [file JNC-164-57-s004.xlsx]

## Sheet: GSE113141
Supplementary table 1: Top-20 differentially expressed (DE) transcripts or proteins in each dataset (based on q-value) employed in this study
Gene ID	q-value (%)
Cst7	0
Itgax	0
Clec7a	0
Ccl3	0
Ccl4	0
Lilrb4	0
Hcar2	0
Ccl6	0
C4b	0
Gm11545	0
Scimp	0
Asb10	0
Gpr65	0
Gfap	0
Ifi204	0
C4a	0
Wfdc17	0
Tnfsf8	0
Phf11a	0
Lyz2	0

## Sheet: GSE109055 
Gene ID	q-value (%)
Nat8b	0
Ppcdc	0
Gabrg3	0
Rbbp4	0
Nrg4	0
Rbm45	0
Ccl17	0
Mns1	0
Fezf2	0
Olfr288	0
Ocel1	0
Olfr710	0
Btbd9	0
Fgf5	0
Myh3	0
Cdsn	0
Il12rb1	0
Klra1	0
Rnf39	0
Thbs4	0

## Sheet: GSE77373
Gene ID	q-value (%)
Gpr6	0
Rgs9	0
Arhgdib	0
Fcgr3	0
Rarb	0
Lyn	0
Gpr52	0
Tmem176a	0
Lyz2	0
Igf1	0
Cst7	0
Serpina9	0
Pde10a	0
Ccl3	0
C3ar1	0
Inf2	0
Cd68	0
Pde7b	0
Tec	0
Neto2	0

## Sheet: GSE74441
Gene ID	q-value (%)
Ccl4	0
Cst7	0
Trem2	0
Cd52	0
Ccl3	0
Slamf9	0
Slc15a3	0
C1qa	0
Cd84	0
C4b	0
Tyrobp	0
Ly86	0
Ptpn6	0
C1qb	0
Il4i1	0
Capg	0
Laptm5	0
Pld4	0
Gfap	0
Lgals3bp	0

## Sheet: GSE25926
Gene ID	q-value (%)
App	0
Hspa1b	0
Nts	0
Gm19439	0
Egr2	0
Arc	0
Cbln4	0
Cdkn1a	0
Sgk1	0
P4ha1	0
Fosb	0
Tsc22d3	0
Hspb1	0
Ppp1r3c	0
Dio2	0
Gadd45a	0
Enc1	0
Dusp4	0
Hsph1	0
Bdnf	0

## Sheet: GSE111737
Gene ID	q-value (%)
Tlr2	0
Gpr84	0
Slamf9	0
Lilrb4	0
Ccl6	0
Bcl2a1d	0
Gm31740	0
Tbxas1	0
Myo1f	0
Cd52	0
Lyz1	0
Krt85	0
Tyrobp	0
Irf8	0
Trem2	0
Syngr1	0
Lyz2	0
Cst7	0
Casp4	0
Clec7a	0

## Sheet: GSE109055
Gene ID	q-value (%)
Ppcdc	0
Mlxip	0
Ccl17	0
Gm9615	0
Rbm45	0
Pde1c	0
Olfr288	0
Nrg4	0
Ocel1	0
Zfp874b	0
Sypl2	0
Col2a1	0
Cep76	0
Gdpd3	0
Il12rb1	0
Nat8b	0
Cthrc1	0
Lpcat2	0
Gabrg3	0
Ptx4	0

## Sheet: GSE53480
Gene ID	q-value (%)
Clec7a	0
Ccl6	0
Lyz1	0
Cd52	0
Mpeg1	0
Cxcl13	0
Ctse	0
Cst7	0
Lyz2	0
Gfap	0
Cxcl5	0
C1qb	0
Tyrobp	0
Osmr	0
Siglecf	0
C1qa	0
Cd68	0
C1qc	0
Itgax	0
Ptprc	0

## Sheet:  GSE60460 
Gene ID	q-value(%)
Gm3893	0
Gm3696	0
Prune2	0
Mll2	0
Fn3krp	0
Xaf1	0
Gm3002	0
Fam82a2	0
Gm3099	0
Gm3264	0
Ogdhl	0
Zfp423	0
Masp2	0
Alkbh5	0
Pou6f1	0
Pttg1	0
Pop4	0
Pla2g4e	0
Gm3219	0

## Sheet: GSE141509
Gene ID	q-value (%)
Myh9	0
Ap3b2	0
Prr5l	0
Klc2	0
Ehd3	0
Idh2	0
Mlc1	0
Mapt	0
Camta2	0
Prkar1b	0
Daam2	0
Scai	0
Ndufa2	0
Sft2d2	0
Myl6b	0
Tor1a	0
Dnm1	0
Aldh7a1	0
St3gal3	0
Glt1d1	0

[truncated: 3 more sheets: GSE77574, PXD012238, PXD007813]
