# Supplementary material for: Pathway‐based integration of multi‐omics data reveals lipidomics alterations validated in an Alzheimer's disease mouse model and risk loci carriers
Source: J Neurochem. 2022 Dec 12;164(1):57–76. doi: 10.1111/jnc.15719 (PMC10107183; doi:10.1111/jnc.15719)
Supplement: Supplementary file 3 — Table S2 [file JNC-164-57-s002.xlsx]

## Sheet: all-mapped AD transcrip
Supplementary table 2: DE transcripts/proteins/GWAS orthologs successfully mapped to the genome-scale metabolic network (referred in the text as all-mapped AD multi-omics elements)
as well as the DE transcripts/proteins/GWAS orthologs mapped to significantly enriched metabolic Biological Processes ( referred in the text as AD-metabolic multi-omics elements).
Gene	MGI ID	GSMN ID	q value (%)	Mapped GSMN?
Ppcdc	MGI:1914062	|MGI:1914062|	0	TRUE
Il4i1	MGI:109552	|MGI:109552|	0	TRUE
Pde1c	MGI:108413	|MGI:108413|	0	TRUE
Idh2	MGI:96414	|MGI:96414|	0	TRUE
Arhgap9	MGI:2143764	|MGI:2143764|	0	TRUE
Ip6k3	MGI:3045325	|MGI:3045325|	0	TRUE
Usp8	MGI:1934029	|MGI:1934029|	0	TRUE
Slc39a4	MGI:1919277	|MGI:1919277|	0	TRUE
Aspg	MGI:2144822	|MGI:2144822|	0	TRUE
Slc16a3	MGI:1933438	|MGI:1933438|	0	TRUE
Mgst1	MGI:1913850	|MGI:1913850|	0	TRUE
Hk3	MGI:2670962	|MGI:2670962|	0	TRUE
Kcne1l	MGI:1913490	|MGI:1913490|	0	TRUE
Naprt	MGI:2442664	|MGI:2442664|	0	TRUE
Ndufa2	MGI:1343103	|MGI:1343103|	0	TRUE
Xdh	MGI:98973	|MGI:98973|	0	TRUE
Sgk1	MGI:1340062	|MGI:1340062|	0	TRUE
Phyhip	MGI:1860417	|MGI:1860417|	0	TRUE
Mecr	MGI:1349441	|MGI:1349441|	0	TRUE
Adssl1	MGI:87947	|MGI:87947|	0	TRUE
Npl	MGI:1921341	|MGI:1921341|	0	TRUE
Acp1	MGI:87881	|MGI:87881|	0	TRUE
Prkar1b	MGI:97759	|MGI:97759|	0	TRUE
Ptprn	MGI:102765	|MGI:102765|	0	TRUE
Aldoc	MGI:101863	|MGI:101863|	0	TRUE
Gdpd2	MGI:1918834	|MGI:1918834|	0	TRUE
Hsd3b7	MGI:2141879	|MGI:2141879|	0	TRUE
Slc39a1	MGI:1353474	|MGI:1353474|	0	TRUE
Dock10	MGI:2146320	|MGI:2146320|	0	TRUE
Ddah1	MGI:1916469	|MGI:1916469|	0	TRUE
Dcxr	MGI:1915130	|MGI:1915130|	0	TRUE
Rasa4	MGI:1858600	|MGI:1858600|	0	TRUE
Mapkapk3	MGI:2143163	|MGI:2143163|	0	TRUE
Cers2	MGI:1924143	|MGI:1924143|	0	TRUE
Nxn	MGI:109331	|MGI:109331|	0	TRUE
Sdsl	MGI:2182607	|MGI:2182607|	0	TRUE
Pde8a	MGI:1277116	|MGI:1277116|	0	TRUE
Aldh1l1	MGI:1340024	|MGI:1340024|	0	TRUE
Acadsb	MGI:1914135	|MGI:1914135|	0	TRUE
Plod3	MGI:1347008	|MGI:1347008|	0	TRUE
Pcyox1l	MGI:3606062	|MGI:3606062|	0	TRUE
Acot7	MGI:1917275	|MGI:1917275|	0	TRUE
Gnb5	MGI:101848	|MGI:101848|	0	TRUE
Cdk14	MGI:894318	|MGI:894318|	0	TRUE
Rab6b	MGI:107283	|MGI:107283|	0	TRUE
Naga	MGI:1261422	|MGI:1261422|	0	TRUE
Sumf2	MGI:1915152	|MGI:1915152|	0	TRUE
Map4k5	MGI:1925503	|MGI:1925503|	0	TRUE
Nudt9	MGI:1921417	|MGI:1921417|	0	TRUE
Pim3	MGI:1355297	|MGI:1355297|	0	TRUE
Enpp2	MGI:1321390	|MGI:1321390|	0	TRUE
Flt1	MGI:95558	|MGI:95558|	0	TRUE
Slc1a3	MGI:99917	|MGI:99917|	0	TRUE
Pde10a	MGI:1345143	|MGI:1345143|	0	TRUE
Ppp1r1b	MGI:94860	|MGI:94860|	0	TRUE
Igf1r	MGI:96433	|MGI:96433|	0	TRUE
Lats2	MGI:1354386	|MGI:1354386|	0	TRUE
Atp6v0b	MGI:1890510	|MGI:1890510|	0	TRUE
Stk26	MGI:1917665	|MGI:1917665|	0	TRUE
Hpgd	MGI:108085	|MGI:108085|	0	TRUE
Tgm2	MGI:98731	|MGI:98731|	0	TRUE
Slc4a2	MGI:109351	|MGI:109351|	0	TRUE
Slc8a2	MGI:107996	|MGI:107996|	0	TRUE
Nmnat2	MGI:2444155	|MGI:2444155|	0	TRUE
Ptprc	MGI:97810	|MGI:97810|	0	TRUE
Arhgef6	MGI:1920591	|MGI:1920591|	0	TRUE
Cct3	MGI:104708	|MGI:104708|	0	TRUE
Lyn	MGI:96892	|MGI:96892|	0	TRUE
Haao	MGI:1349444	|MGI:1349444|	0	TRUE
Fes	MGI:95514	|MGI:95514|	0	TRUE
Ctss	MGI:107341	|MGI:107341|	0	TRUE
Scn4b	MGI:2687406	|MGI:2687406|	0	TRUE
Adpgk	MGI:1919391	|MGI:1919391|	0	TRUE
Ctsd	MGI:88562	|MGI:88562|	0	TRUE
Ptpn18	MGI:108410	|MGI:108410|	0	TRUE
Arhgef9	MGI:2442233	|MGI:2442233|	0	TRUE
Hpgds	MGI:1859384	|MGI:1859384|	0	TRUE
Gusb	MGI:95872	|MGI:95872|	0	TRUE
Ch25h	MGI:1333869	|MGI:1333869|	0	TRUE
Pip4k2a	MGI:1298206	|MGI:1298206|	0	TRUE
Fyn	MGI:95602	|MGI:95602|	0	TRUE
Slc14a1	MGI:1351654	|MGI:1351654|	0	TRUE
Hexb	MGI:96074	|MGI:96074|	0	TRUE
Cacng8	MGI:1932376	|MGI:1932376|	0	TRUE
Acp2	MGI:87882	|MGI:87882|	0	TRUE
Renbp	MGI:105940	|MGI:105940|	0	TRUE
Ugt1a10	MGI:3580642	|MGI:3580642|	0	TRUE
Ctsc	MGI:109553	|MGI:109553|	0	TRUE
Ctsh	MGI:107285	|MGI:107285|	0	TRUE
Apobec1	MGI:103298	|MGI:103298|	0	TRUE
Golm1	MGI:95791	|MGI:95791|	0	TRUE
Ptpn6	MGI:96055	|MGI:96055|	0	TRUE
Tgfbr2	MGI:98729	|MGI:98729|	0	TRUE
Tbxas1	MGI:98497	|MGI:98497|	0	TRUE
Kcnk6	MGI:1891291	|MGI:1891291|	0	TRUE
Inpp5d	MGI:107357	|MGI:107357|	0	TRUE
Pik3cg	MGI:1353576	|MGI:1353576|	0	TRUE
Eif2ak2	MGI:1353449	|MGI:1353449|	0	TRUE
Slc11a1	MGI:1345275	|MGI:1345275|	0	TRUE
Ggta1	MGI:95704	|MGI:95704|	0	TRUE
Pde1b	MGI:97523	|MGI:97523|	0	TRUE
Slco1a4	MGI:1351896	|MGI:1351896|	0	TRUE
Hexa	MGI:96073	|MGI:96073|	0	TRUE
Csf1r	MGI:1339758	|MGI:1339758|	0	TRUE
Pde7b	MGI:1352752	|MGI:1352752|	0	TRUE
Lpl	MGI:96820	|MGI:96820|	0	TRUE
Slc37a2	MGI:1929693	|MGI:1929693|	0	TRUE
Alox5ap	MGI:107505	|MGI:107505|	0	TRUE
Btk	MGI:88216	|MGI:88216|	0	TRUE
Plce1	MGI:1921305	|MGI:1921305|	0	TRUE
Aox4	MGI:1919122	|MGI:1919122|	0	TRUE
Pld4	MGI:2144765	|MGI:2144765|	0	TRUE
Pald1	MGI:1351623	|MGI:1351623|	0	TRUE
Ctsl	MGI:88564	|MGI:88564|	0	TRUE
Pon3	MGI:106686	|MGI:106686|	0	TRUE
Slco2b1	MGI:1351872	|MGI:1351872|	0	TRUE
St8sia6	MGI:2386797	|MGI:2386797|	0	TRUE
Aox1	MGI:88035	|MGI:88035|	0	TRUE
Clic1	MGI:2148924	|MGI:2148924|	0	TRUE
Dock8	MGI:1921396	|MGI:1921396|	0	TRUE
Entpd1	MGI:102805	|MGI:102805|	0	TRUE
Hmox1	MGI:96163	|MGI:96163|	0	TRUE
Tec	MGI:98662	|MGI:98662|	0	TRUE
Axl	MGI:1347244	|MGI:1347244|	0	TRUE
Hvcn1	MGI:1921346	|MGI:1921346|	0	TRUE
Tgfbr1	MGI:98728	|MGI:98728|	0	TRUE
Rps6ka1	MGI:104558	|MGI:104558|	0	TRUE
Frrs1	MGI:108076	|MGI:108076|	0	TRUE
St14	MGI:1338881	|MGI:1338881|	0	TRUE
Lpcat2	MGI:3606214	|MGI:3606214|	0	TRUE
P4ha3	MGI:2444049	|MGI:2444049|	0	TRUE
B4galt1	MGI:95705	|MGI:95705|	0	TRUE
Plcg2	MGI:97616	|MGI:97616|	0	TRUE
Adap2	MGI:2663075	|MGI:2663075|	0	TRUE
Capn3	MGI:107437	|MGI:107437|	0	TRUE
Casp8	MGI:1261423	|MGI:1261423|	0	TRUE
Fdps	MGI:104888	|MGI:104888|	0	TRUE
Prdx6	MGI:894320	|MGI:894320|	0	TRUE
Pde3b	MGI:1333863	|MGI:1333863|	0	TRUE
Acat2	MGI:87871	|MGI:87871|	0	TRUE
Eya4	MGI:1337104	|MGI:1337104|	0	TRUE
Padi2	MGI:1338892	|MGI:1338892|	0	TRUE
Gpam	MGI:109162	|MGI:109162|	0	TRUE
Sqle	MGI:109296	|MGI:109296|	0	TRUE
Aldh1l2	MGI:2444680	|MGI:2444680|	0	TRUE
Itpkb	MGI:109235	|MGI:109235|	0	TRUE
Ptgs1	MGI:97797	|MGI:97797|	0	TRUE
Bmp2k	MGI:2155456	|MGI:2155456|	0	TRUE
Nek6	MGI:1891638	|MGI:1891638|	0	TRUE
Fuca1	MGI:95593	|MGI:95593|	0	TRUE
Hk2	MGI:1315197	|MGI:1315197|	0	TRUE
Vkorc1	MGI:106442	|MGI:106442|	0	TRUE
Cyb5r1	MGI:1919267	|MGI:1919267|	0	TRUE
Pla2g15	MGI:2178076	|MGI:2178076|	0	TRUE
Lap3	MGI:1914238	|MGI:1914238|	0	TRUE
Retsat	MGI:1914692	|MGI:1914692|	0	TRUE
Gns	MGI:1922862	|MGI:1922862|	0	TRUE
Fdft1	MGI:102706	|MGI:102706|	0	TRUE
Gpx1	MGI:104887	|MGI:104887|	0	TRUE
Ctsb	MGI:88561	|MGI:88561|	0	TRUE
Slc7a14	MGI:3040688	|MGI:3040688|	0	TRUE
Nt5dc3	MGI:3513266	|MGI:3513266|	0	TRUE
Uqcrq	MGI:107807	|MGI:107807|	0	TRUE
Atp2b2	MGI:105368	|MGI:105368|	0	TRUE
Uros	MGI:98917	|MGI:98917|	0	TRUE
Mgst3	MGI:1913697	|MGI:1913697|	0	TRUE
Cdkl5	MGI:1278336	|MGI:1278336|	0	TRUE
Farsb	MGI:1346035	|MGI:1346035|	0	TRUE
Pik3r1	MGI:97583	|MGI:97583|	0	TRUE
Pde1a	MGI:1201792	|MGI:1201792|	0	TRUE
Ppp1cc	MGI:104872	|MGI:104872|	0	TRUE
Gnai2	MGI:95772	|MGI:95772|	0	TRUE
Masp2	MGI:1330832	|MGI:1330832|	0	TRUE
Adhfe1	MGI:1923437	|MGI:1923437|	0	TRUE
Idnk	MGI:1922981	|MGI:1922981|	0	TRUE
Acsl5	MGI:1919129	|MGI:1919129|	0	TRUE
Pak1	MGI:1339975	|MGI:1339975|	0	TRUE
Ppox	MGI:104968	|MGI:104968|	0	TRUE
Glud1	MGI:95753	|MGI:95753|	0	TRUE
Hadhb	MGI:2136381	|MGI:2136381|	0	TRUE
Psma4	MGI:1347060	|MGI:1347060|	0	TRUE
Pi4ka	MGI:2448506	|MGI:2448506|	0	TRUE
Tdo2	MGI:1928486	|MGI:1928486|	0	TRUE
Pop4	MGI:1913411	|MGI:1913411|	0	TRUE
Sptlc2	MGI:108074	|MGI:108074|	0	TRUE
Pnck	MGI:1347357	|MGI:1347357|	0	TRUE
Prkca	MGI:97595	|MGI:97595|	0	TRUE
Pla2g4e	MGI:1919144	|MGI:1919144|	0	TRUE
Ppp1r2	MGI:1914099	|MGI:1914099|	0	TRUE
Mapk9	MGI:1346862	|MGI:1346862|	0	TRUE
Pon2	MGI:106687	|MGI:106687|	0	TRUE
Dnm1	MGI:107384	|MGI:107384|	0	TRUE
Pycrl	MGI:1913444	|MGI:1913444|	0	TRUE
Yes1	MGI:99147	|MGI:99147|	0	TRUE
Ugt8a	MGI:109522	|MGI:109522|	0	TRUE
St3gal3	MGI:1316659	|MGI:1316659|	0	TRUE
Aldh7a1	MGI:108186	|MGI:108186|	0	TRUE
Decr1	MGI:1914710	|MGI:1914710|	0	TRUE
Gstz1	MGI:1341859	|MGI:1341859|	0	TRUE
Pdia6	MGI:1919103	|MGI:1919103|	0	TRUE
Ppp1r3g	MGI:1923737	|MGI:1923737|	0	TRUE
Pdp1	MGI:2685870	|MGI:2685870|	0	TRUE
Synj2	MGI:1201671	|MGI:1201671|	0	TRUE
Mboat2	MGI:1914466	|MGI:1914466|	0	TRUE
Acaa2	MGI:1098623	|MGI:1098623|	0	TRUE
Dusp4	MGI:2442191	|MGI:2442191|	0	TRUE
Dio2	MGI:1338833	|MGI:1338833|	0	TRUE
Ppp1r3c	MGI:1858229	|MGI:1858229|	0	TRUE
P4ha1	MGI:97463	|MGI:97463|	0	TRUE
Gstm6	MGI:1309467	|MGI:1309467|	0	TRUE
Pde7a	MGI:1202402	|MGI:1202402|	0	TRUE
Cyp4b1	MGI:103225	|MGI:103225|	0	TRUE
Pgpep1	MGI:1913772	|MGI:1913772|	0	TRUE
Stk3	MGI:1928487	|MGI:1928487|	0	TRUE
Slc22a2	MGI:1335072	|MGI:1335072|	0	TRUE
Tpst1	MGI:1298231	|MGI:1298231|	0	TRUE
Gdpd3	MGI:1915866	|MGI:1915866|	0	TRUE
Aldh3a1	MGI:1353451	|MGI:1353451|	0	TRUE
Hgsnat	MGI:1196297	|MGI:1196297|	0.0463261	TRUE
Ppid	MGI:1914988	|MGI:1914988|	0.0463261	TRUE
Psmc6	MGI:1914339	|MGI:1914339|	0.0463261	TRUE
Ndufab1	MGI:1917566	|MGI:1917566|	0.0463261	TRUE
Slc2a1	MGI:95755	|MGI:95755|	0.0865177	TRUE
Ndufa5	MGI:1915452	|MGI:1915452|	0.0865177	TRUE
Car10	MGI:1919855	|MGI:1919855|	0.0865177	TRUE
Kctd12	MGI:2145823	|MGI:2145823|	0.0865177	TRUE
Atp2b1	MGI:104653	|MGI:104653|	0.0865177	TRUE
Ptp4a2	MGI:1277117	|MGI:1277117|	0.0865177	TRUE
Bdh1	MGI:1919161	|MGI:1919161|	0.0865177	TRUE
H2-Ke6	MGI:95911	|MGI:95911|	0.164402	TRUE
Fkbp4	MGI:95543	|MGI:95543|	0.164402	TRUE
Aldh6a1	MGI:1915077	|MGI:1915077|	0.164402	TRUE
Cdk18	MGI:97518	|MGI:97518|	0.164402	TRUE
Scn8a	MGI:103169	|MGI:103169|	0.164402	TRUE
Lox	MGI:96817	|MGI:96817|	0.175928	TRUE
Suclg2	MGI:1306824	|MGI:1306824|	0.175928	TRUE
Cpt2	MGI:109176	|MGI:109176|	0.175928	TRUE
As3mt	MGI:1929882	|MGI:1929882|	0.175928	TRUE
Slc1a5	MGI:105305	|MGI:105305|	0.175928	TRUE
Prodh	MGI:97770	|MGI:97770|	0.175928	TRUE
Aga	MGI:104873	|MGI:104873|	0.175928	TRUE
Acadl	MGI:87866	|MGI:87866|	0.175928	TRUE
Slc39a12	MGI:2139274	|MGI:2139274|	0.175928	TRUE
Maob	MGI:96916	|MGI:96916|	0.175928	TRUE
Pfkfb3	MGI:2181202	|MGI:2181202|	0.175928	TRUE
Capn2	MGI:88264	|MGI:88264|	0.175928	TRUE
Acadvl	MGI:895149	|MGI:895149|	0.175928	TRUE
Ak3	MGI:1860835	|MGI:1860835|	0.175928	TRUE
Galnt1	MGI:894693	|MGI:894693|	0.175928	TRUE
Nek7	MGI:1890645	|MGI:1890645|	0.175928	TRUE
F9	MGI:88384	|MGI:88384|	0.187424	TRUE
Usp18	MGI:1344364	|MGI:1344364|	0.187424	TRUE
Enpp6	MGI:2445171	|MGI:2445171|	0.187424	TRUE
Parp9	MGI:1933117	|MGI:1933117|	0.187424	TRUE
Slc22a4	MGI:1353479	|MGI:1353479|	0.187424	TRUE
Rab32	MGI:1915094	|MGI:1915094|	0.187424	TRUE
Parp12	MGI:2143990	|MGI:2143990|	0.187424	TRUE
Sord	MGI:98266	|MGI:98266|	0.187424	TRUE
Cdk6	MGI:1277162	|MGI:1277162|	0.187424	TRUE
Ppp1r14a	MGI:1931139	|MGI:1931139|	0.187424	TRUE
Hsd17b7	MGI:1330808	|MGI:1330808|	0.187424	TRUE
Nme2	MGI:97356	|MGI:97356|	0.187424	TRUE
Sgpl1	MGI:1261415	|MGI:1261415|	0.187424	TRUE
Nsdhl	MGI:1099438	|MGI:1099438|	0.187424	TRUE
Ddr1	MGI:99216	|MGI:99216|	0.187424	TRUE
Lipa	MGI:96789	|MGI:96789|	0.187424	TRUE
Cndp2	MGI:1913304	|MGI:1913304|	0.187424	TRUE
Slc1a4	MGI:2135601	|MGI:2135601|	0.187424	TRUE
Mapkapk2	MGI:109298	|MGI:109298|	0.187424	TRUE
St6gal2	MGI:2445190	|MGI:2445190|	0.203837	TRUE
Adcy1	MGI:99677	|MGI:99677|	0.203837	TRUE
Itpka	MGI:1333822	|MGI:1333822|	0.203837	TRUE
Casp4	MGI:107700	|MGI:107700|	0.306113	TRUE
Parp14	MGI:1919489	|MGI:1919489|	0.306113	TRUE
Tgm1	MGI:98730	|MGI:98730|	0.306113	TRUE
Ltc4s	MGI:107498	|MGI:107498|	0.306113	TRUE
Hck	MGI:96052	|MGI:96052|	0.306113	TRUE
Dusp28	MGI:1914696	|MGI:1914696|	0.306113	TRUE
Cyp4f14	MGI:1927669	|MGI:1927669|	0.306113	TRUE
Dhrs4	MGI:90169	|MGI:90169|	0.306113	TRUE
Hadh	MGI:96009	|MGI:96009|	0.306113	TRUE
Idh1	MGI:96413	|MGI:96413|	0.306113	TRUE
Nt5c1a	MGI:2155700	|MGI:2155700|	0.306113	TRUE
Ephx1	MGI:95405	|MGI:95405|	0.306113	TRUE
Pnp2	MGI:3712328	|MGI:3712328|	0.306113	TRUE
Ctdsp1	MGI:2654470	|MGI:2654470|	0.306113	TRUE
Sat1	MGI:98233	|MGI:98233|	0.306113	TRUE
Pmvk	MGI:1915853	|MGI:1915853|	0.306113	TRUE
Gsto1	MGI:1342273	|MGI:1342273|	0.306113	TRUE
Oat	MGI:97394	|MGI:97394|	0.306113	TRUE
Gsta4	MGI:1309515	|MGI:1309515|	0.306113	TRUE
Cnp	MGI:88437	|MGI:88437|	0.306113	TRUE
Hmgcs1	MGI:107592	|MGI:107592|	0.306113	TRUE
Odc1	MGI:97402	|MGI:97402|	0.306113	TRUE
Soat1	MGI:104665	|MGI:104665|	0.306113	TRUE
Fasn	MGI:95485	|MGI:95485|	0.306113	TRUE
Abcb1b	MGI:97568	|MGI:97568|	0.388466	TRUE
Rapgef3	MGI:2441741	|MGI:2441741|	0.411168	TRUE
Gstm1	MGI:95860	|MGI:95860|	0.411168	TRUE
Cdk1	MGI:88351	|MGI:88351|	0.411168	TRUE
L3hypdh	MGI:1914467	|MGI:1914467|	0.411168	TRUE
Chn2	MGI:1917243	|MGI:1917243|	0.411168	TRUE
Ampd3	MGI:1096344	|MGI:1096344|	0.411168	TRUE
Sulf2	MGI:1919293	|MGI:1919293|	0.411168	TRUE
Eci2	MGI:1346064	|MGI:1346064|	0.411168	TRUE
Pold4	MGI:1916995	|MGI:1916995|	0.411168	TRUE
Cyb5r3	MGI:94893	|MGI:94893|	0.411168	TRUE
G6pdx	MGI:105979	|MGI:105979|	0.411168	TRUE
Plk2	MGI:1099790	|MGI:1099790|	0.411168	TRUE
Prkcg	MGI:97597	|MGI:97597|	0.411168	TRUE
Limk2	MGI:1197517	|MGI:1197517|	0.42362	TRUE
Prmt1	MGI:107846	|MGI:107846|	0.42362	TRUE
Ppp3cb	MGI:107163	|MGI:107163|	0.42362	TRUE
Adprh	MGI:1098234	|MGI:1098234|	0.42362	TRUE
Mapk6	MGI:1354946	|MGI:1354946|	0.42362	TRUE
Kctd1	MGI:1918269	|MGI:1918269|	0.42362	TRUE
Agpat2	MGI:1914762	|MGI:1914762|	0.428402	TRUE
Sult1a1	MGI:102896	|MGI:102896|	0.454688	TRUE
Rdh5	MGI:1201412	|MGI:1201412|	0.454688	TRUE
Pla2g7	MGI:1351327	|MGI:1351327|	0.454688	TRUE
Clic4	MGI:1352754	|MGI:1352754|	0.454688	TRUE
C1s1	MGI:1355312	|MGI:1355312|	0.454688	TRUE
Ppil6	MGI:1920325	|MGI:1920325|	0.454688	TRUE
Nat2	MGI:109201	|MGI:109201|	0.454688	TRUE
Phka1	MGI:97576	|MGI:97576|	0.454688	TRUE
Oplah	MGI:1922725	|MGI:1922725|	0.454688	TRUE
Nt5dc1	MGI:2442446	|MGI:2442446|	0.454688	TRUE
P3h2	MGI:2146663	|MGI:2146663|	0.454688	TRUE
Pipox	MGI:1197006	|MGI:1197006|	0.454688	TRUE
Ggh	MGI:1329035	|MGI:1329035|	0.454688	TRUE
Hibadh	MGI:1889802	|MGI:1889802|	0.454688	TRUE
Arsa	MGI:88077	|MGI:88077|	0.454688	TRUE
Camk2b	MGI:88257	|MGI:88257|	0.454688	TRUE
Dhcr24	MGI:1922004	|MGI:1922004|	0.454688	TRUE
Gfpt2	MGI:1338883	|MGI:1338883|	0.666245	TRUE
Adcy7	MGI:102891	|MGI:102891|	0.666245	TRUE
Mertk	MGI:96965	|MGI:96965|	0.666245	TRUE
Afp	MGI:87951	|MGI:87951|	0.666245	TRUE
Syk	MGI:99515	|MGI:99515|	0.666245	TRUE
Nat1	MGI:97279	|MGI:97279|	0.666245	TRUE
Paox	MGI:1916983	|MGI:1916983|	0.666245	TRUE
Tiparp	MGI:2159210	|MGI:2159210|	0.666245	TRUE
Ip6k2	MGI:1923750	|MGI:1923750|	0.666245	TRUE
Arhgef3	MGI:1918954	|MGI:1918954|	0.666245	TRUE
Slc17a7	MGI:1920211	|MGI:1920211|	0.666245	TRUE
Dapk1	MGI:1916885	|MGI:1916885|	0.666245	TRUE
Cds1	MGI:1921846	|MGI:1921846|	0.666245	TRUE
Hipk1	MGI:1314873	|MGI:1314873|	0.67271	TRUE
Adcy5	MGI:99673	|MGI:99673|	0.67271	TRUE
B3gnt2	MGI:1889505	|MGI:1889505|	0.67271	TRUE
Kcnk2	MGI:109366	|MGI:109366|	0.67271	TRUE
Cyb5a	MGI:1926952	|MGI:1926952|	0.67271	TRUE
Cyp4f18	MGI:1919304	|MGI:1919304|	0.677817	TRUE
Rab27a	MGI:1861441	|MGI:1861441|	0.677817	TRUE
Arhgef17	MGI:2673002	|MGI:2673002|	0.70274	TRUE
Glo1	MGI:95742	|MGI:95742|	0.70274	TRUE
Gys2	MGI:2385254	|MGI:2385254|	0.70274	TRUE
Gm4952	MGI:3643569	|MGI:3643569|	0.70274	TRUE
Usp43	MGI:2444541	|MGI:2444541|	0.70274	TRUE
Melk	MGI:106924	|MGI:106924|	0.70274	TRUE
Hs3st3a1	MGI:1333861	|MGI:1333861|	0.70274	TRUE
Bub1b	MGI:1333889	|MGI:1333889|	0.70274	TRUE
Slc9a3	MGI:105064	|MGI:105064|	0.70274	TRUE
Aldh1a7	MGI:1347050	|MGI:1347050|	0.70274	TRUE
Hemk1	MGI:1916786	|MGI:1916786|	0.732372	TRUE
Kcnj2	MGI:104744	|MGI:104744|	0.853115	TRUE
St6gal1	MGI:108470	|MGI:108470|	0.853115	TRUE
Slc29a3	MGI:1918529	|MGI:1918529|	0.853115	TRUE
Ephx2	MGI:99500	|MGI:99500|	0.853115	TRUE
Atp2b3	MGI:1347353	|MGI:1347353|	0.879387	TRUE
Mast1	MGI:1861901	|MGI:1861901|	0.879387	TRUE
Slc24a3	MGI:2137513	|MGI:2137513|	0.879387	TRUE
Fkbp5	MGI:104670	|MGI:104670|	0.879387	TRUE
Dgkg	MGI:105060	|MGI:105060|	0.879387	TRUE
Hunk	MGI:1347352	|MGI:1347352|	0.879387	TRUE
Nmrk1	MGI:2147434	|MGI:2147434|	0.879387	TRUE
Tk1	MGI:98763	|MGI:98763|	0.911677	TRUE
Abr	MGI:107771	|MGI:107771|	0.912364	TRUE
Iars	MGI:2145219	|MGI:2145219|	0.912364	TRUE
Map2k7	MGI:1346871	|MGI:1346871|	0.912364	TRUE
Galnt14	MGI:1918935	|MGI:1918935|	0.912364	TRUE
Plppr2	MGI:2384575	|MGI:2384575|	0.912364	TRUE
Car4	MGI:1096574	|MGI:1096574|	0.912364	TRUE
Pip5k1b	MGI:107930	|MGI:107930|	0.912364	TRUE
Ptpre	MGI:97813	|MGI:97813|	0.912364	TRUE
St6galnac5	MGI:1349471	|MGI:1349471|	0.912364	TRUE
Galnt17	MGI:2137594	|MGI:2137594|	0.912364	TRUE
Acot2	MGI:2159605	|MGI:2159605|	0.912364	TRUE
Cdk5r2	MGI:1330828	|MGI:1330828|	0.94991	TRUE
Gucy2g	MGI:106025	|MGI:106025|	0.94991	TRUE
Allc	MGI:2136971	|MGI:2136971|	0.94991	TRUE
Cant1	MGI:1923275	|MGI:1923275|	0.94991	TRUE
Dera	MGI:1913762	|MGI:1913762|	0.94991	TRUE
Gcnt1	MGI:95676	|MGI:95676|	1.06166	TRUE
Dclk3	MGI:3039580	|MGI:3039580|	1.06166	TRUE
Slc2a3	MGI:95757	|MGI:95757|	1.06166	TRUE
Peak1	MGI:2442366	|MGI:2442366|	1.06166	TRUE
Klk8	MGI:1343327	|MGI:1343327|	1.06166	TRUE
Prkcd	MGI:97598	|MGI:97598|	1.06166	TRUE
Sulf1	MGI:2138563	|MGI:2138563|	1.07972	TRUE
Rps6ka5	MGI:1920336	|MGI:1920336|	1.07972	TRUE
Tent2	MGI:2140950	|MGI:2140950|	1.07972	TRUE
Prdx4	MGI:1859815	|MGI:1859815|	1.07972	TRUE
Lpcat3	MGI:1315211	|MGI:1315211|	1.07972	TRUE
Synj1	MGI:1354961	|MGI:1354961|	1.07972	TRUE
Kcnab2	MGI:109239	|MGI:109239|	1.07972	TRUE
Dgkq	MGI:102918	|MGI:102918|	1.07972	TRUE
Sh3bp5	MGI:1344391	|MGI:1344391|	1.07972	TRUE
Alox8	MGI:1098228	|MGI:1098228|	1.07972	TRUE
Lct	MGI:104576	|MGI:104576|	1.07972	TRUE
Fech	MGI:95513	|MGI:95513|	1.13026	TRUE
Slc28a3	MGI:2137361	|MGI:2137361|	1.13026	TRUE
Slc7a7	MGI:1337120	|MGI:1337120|	1.18544	TRUE
Erap1	MGI:1933403	|MGI:1933403|	1.18544	TRUE
St8sia3	MGI:106019	|MGI:106019|	1.18544	TRUE
Acy1	MGI:87913	|MGI:87913|	1.18544	TRUE
Hk1	MGI:96103	|MGI:96103|	1.18544	TRUE
Nsf	MGI:104560	|MGI:104560|	1.18544	TRUE
Smox	MGI:2445356	|MGI:2445356|	1.18544	TRUE
Slc36a1	MGI:2445299	|MGI:2445299|	1.18544	TRUE
Kctd13	MGI:1923739	|MGI:1923739|	1.18544	TRUE
Kcng2	MGI:3694646	|MGI:3694646|	1.18544	TRUE
Galnt16	MGI:1917754	|MGI:1917754|	1.18544	TRUE
Kctd4	MGI:1914766	|MGI:1914766|	1.18544	TRUE
Pnpla2	MGI:1914103	|MGI:1914103|	1.18544	TRUE
Iyd	MGI:1917587	|MGI:1917587|	1.18544	TRUE
Slc17a6	MGI:2156052	|MGI:2156052|	1.18544	TRUE
Chat	MGI:88392	|MGI:88392|	1.42607	TRUE
Pla2g5	MGI:101899	|MGI:101899|	1.42607	TRUE
Ugp2	MGI:2183447	|MGI:2183447|	1.42607	TRUE
Ogdh	MGI:1098267	|MGI:1098267|	1.42607	TRUE
Arhgef11	MGI:2441869	|MGI:2441869|	1.42607	TRUE
Ptprn2	MGI:107418	|MGI:107418|	1.42607	TRUE
Dagla	MGI:2677061	|MGI:2677061|	1.42607	TRUE
Oxsm	MGI:1918397	|MGI:1918397|	1.42607	TRUE
Kcnn2	MGI:2153182	|MGI:2153182|	1.42607	TRUE
Kcnc2	MGI:96668	|MGI:96668|	1.42607	TRUE
Slc6a7	MGI:2147363	|MGI:2147363|	1.42607	TRUE
Gal3st3	MGI:3617843	|MGI:3617843|	1.42607	TRUE
Kit	MGI:96677	|MGI:96677|	1.42607	TRUE
Rhbdl1	MGI:2384891	|MGI:2384891|	1.42607	TRUE
Pde11a	MGI:3036251	|MGI:3036251|	1.42607	TRUE
Slc9a2	MGI:105075	|MGI:105075|	1.42607	TRUE
Slc9a4	MGI:105074	|MGI:105074|	1.42607	TRUE
Aldh1a1	MGI:1353450	|MGI:1353450|	1.42607	TRUE
Pdia2	MGI:1916441	|MGI:1916441|	1.45753	TRUE
Slc16a10	MGI:1919722	|MGI:1919722|	1.45753	TRUE
Cyp11a1	MGI:88582	|MGI:88582|	1.45753	TRUE
Bhmt2	MGI:1891379	|MGI:1891379|	1.45753	TRUE
Kcnt2	MGI:3036273	|MGI:3036273|	1.45753	TRUE
Gpi1	MGI:95797	|MGI:95797|	1.63399	TRUE
Mccc2	MGI:1925288	|MGI:1925288|	1.63399	TRUE
Abca7	MGI:1351646	|MGI:1351646|	1.63399	TRUE
Spr	MGI:103078	|MGI:103078|	1.63399	TRUE
Aldh9a1	MGI:1861622	|MGI:1861622|	1.63399	TRUE
Prkcb	MGI:97596	|MGI:97596|	1.63399	TRUE
Cpt1a	MGI:1098296	|MGI:1098296|	1.63399	TRUE
Gpx6	MGI:1922762	|MGI:1922762|	1.70676	TRUE
Gcnt2	MGI:1100870	|MGI:1100870|	1.70676	TRUE
Gucy1a1	MGI:1926562	|MGI:1926562|	1.70676	TRUE
Slc15a2	MGI:1890457	|MGI:1890457|	1.70676	TRUE
Ngef	MGI:1858414	|MGI:1858414|	1.70676	TRUE
Prkar2b	MGI:97760	|MGI:97760|	1.70676	TRUE
Gpx8	MGI:1916840	|MGI:1916840|	1.70676	TRUE
Hs3st2	MGI:1333802	|MGI:1333802|	1.70676	TRUE
Tab2	MGI:1915902	|MGI:1915902|	1.70676	TRUE
Usp22	MGI:2144157	|MGI:2144157|	1.70676	TRUE
Wnk2	MGI:1922857	|MGI:1922857|	1.70676	TRUE
Usp5	MGI:1347343	|MGI:1347343|	1.70676	TRUE
Mtmr3	MGI:1921552	|MGI:1921552|	1.70676	TRUE
Slc4a8	MGI:1928745	|MGI:1928745|	1.70676	TRUE
Slc6a8	MGI:2147834	|MGI:2147834|	1.70676	TRUE
Ror1	MGI:1347520	|MGI:1347520|	1.70676	TRUE
Camk2n2	MGI:1920297	|MGI:1920297|	1.70676	TRUE
Slco2a1	MGI:1346021	|MGI:1346021|	1.70676	TRUE
Faah	MGI:109609	|MGI:109609|	1.70676	TRUE
Arsj	MGI:2443513	|MGI:2443513|	1.70676	TRUE
Kcnj16	MGI:1314842	|MGI:1314842|	1.70676	TRUE
Kcnc4	MGI:96670	|MGI:96670|	1.70676	TRUE
Kcnc3	MGI:96669	|MGI:96669|	1.70676	TRUE
Ripk1	MGI:108212	|MGI:108212|	1.8778	TRUE
Aldh3b1	MGI:1914939	|MGI:1914939|	1.8778	TRUE
Gucy1b1	MGI:1860604	|MGI:1860604|	1.88836	TRUE
Ptpn12	MGI:104673	|MGI:104673|	1.88836	TRUE
Car11	MGI:1336193	|MGI:1336193|	1.88836	TRUE
Prpsap2	MGI:2384838	|MGI:2384838|	1.88836	TRUE
Ckmt1	MGI:99441	|MGI:99441|	1.88836	TRUE
Sdha	MGI:1914195	|MGI:1914195|	1.88836	TRUE
Pam	MGI:97475	|MGI:97475|	1.88836	TRUE
Usp19	MGI:1918722	|MGI:1918722|	1.88836	TRUE
Slc7a10	MGI:1858261	|MGI:1858261|	1.88836	TRUE
Brsk2	MGI:1923020	|MGI:1923020|	1.88836	TRUE
Parp1	MGI:1340806	|MGI:1340806|	1.88836	TRUE
Dock9	MGI:106321	|MGI:106321|	1.88836	TRUE
Slco3a1	MGI:1351867	|MGI:1351867|	1.88836	TRUE
Dcakd	MGI:1915337	|MGI:1915337|	1.88836	TRUE
Usp11	MGI:2384312	|MGI:2384312|	1.88836	TRUE
Gpd1	MGI:95679	|MGI:95679|	1.88836	TRUE
Slc29a4	MGI:2385330	|MGI:2385330|	1.88836	TRUE
Cnga4	MGI:2664099	|MGI:2664099|	2.13562	TRUE
Kalrn	MGI:2685385	|MGI:2685385|	2.13562	TRUE
Slc39a8	MGI:1914797	|MGI:1914797|	2.13562	TRUE
Plch1	MGI:2683547	|MGI:2683547|	2.13562	TRUE
Rdh9	MGI:2143528	|MGI:2143528|	2.13562	TRUE
Mri1	MGI:1915123	|MGI:1915123|	2.13562	TRUE
Klhl40	MGI:1919580	|MGI:1919580|	2.13562	TRUE
Cryl1	MGI:1915881	|MGI:1915881|	2.13562	TRUE
Ache	MGI:87876	|MGI:87876|	2.13562	TRUE
Fkbp1b	MGI:1336205	|MGI:1336205|	2.13562	TRUE
Usp2	MGI:1858178	|MGI:1858178|	2.13562	TRUE
Jak2	MGI:96629	|MGI:96629|	2.13562	TRUE
Sbk1	MGI:2135937	|MGI:2135937|	2.13562	TRUE
Nt5e	MGI:99782	|MGI:99782|	2.42614	TRUE
Pla2g4a	MGI:1195256	|MGI:1195256|	2.42614	TRUE
Clk4	MGI:1098551	|MGI:1098551|	2.42614	TRUE
Clk1	MGI:107403	|MGI:107403|	2.42614	TRUE
Ptprs	MGI:97815	|MGI:97815|	2.42614	TRUE
Xylt1	MGI:2451073	|MGI:2451073|	2.42614	TRUE
Tk2	MGI:1913266	|MGI:1913266|	2.42614	TRUE
Ulk1	MGI:1270126	|MGI:1270126|	2.42614	TRUE
Cacng2	MGI:1316660	|MGI:1316660|	2.42614	TRUE
Grk3	MGI:87941	|MGI:87941|	2.42614	TRUE
Adarb1	MGI:891999	|MGI:891999|	2.42614	TRUE
Ppm1e	MGI:2444096	|MGI:2444096|	2.42614	TRUE
Slc16a14	MGI:1919031	|MGI:1919031|	2.42614	TRUE
Scn3b	MGI:1918882	|MGI:1918882|	2.42614	TRUE
Acss1	MGI:1915988	|MGI:1915988|	2.42614	TRUE
Pim2	MGI:97587	|MGI:97587|	2.42614	TRUE
Epha7	MGI:95276	|MGI:95276|	2.42614	TRUE
Slc4a7	MGI:2443878	|MGI:2443878|	2.42614	TRUE
Xylt2	MGI:2444797	|MGI:2444797|	2.42614	TRUE
Slc27a2	MGI:1347099	|MGI:1347099|	2.42614	TRUE
Scnn1g	MGI:104695	|MGI:104695|	2.42614	TRUE
Ntrk2	MGI:97384	|MGI:97384|	2.56269	TRUE
Sclt1	MGI:1914411	|MGI:1914411|	2.56269	TRUE
Ptpn5	MGI:97807	|MGI:97807|	2.56269	TRUE
Pak3	MGI:1339656	|MGI:1339656|	2.56269	TRUE
Kcna5	MGI:96662	|MGI:96662|	2.87615	TRUE
Slc16a6	MGI:2144585	|MGI:2144585|	2.87615	TRUE
Fhit	MGI:1277947	|MGI:1277947|	2.87615	TRUE
Crot	MGI:1921364	|MGI:1921364|	2.87615	TRUE
Fpgt	MGI:1922790	|MGI:1922790|	2.87615	TRUE
Cdk4	MGI:88357	|MGI:88357|	2.87615	TRUE
Lactb2	MGI:2442551	|MGI:2442551|	2.87615	TRUE
Prdx1	MGI:99523	|MGI:99523|	2.87615	TRUE
Acaca	MGI:108451	|MGI:108451|	2.87615	TRUE
Ugdh	MGI:1306785	|MGI:1306785|	2.87615	TRUE
Asah1	MGI:1277124	|MGI:1277124|	2.87615	TRUE
Cpe	MGI:101932	|MGI:101932|	2.87615	TRUE
Gars	MGI:2449057	|MGI:2449057|	2.87615	TRUE
Pink1	MGI:1916193	|MGI:1916193|	2.87615	TRUE
Atp2a2	MGI:88110	|MGI:88110|	2.87615	TRUE
Kdm2b	MGI:1354737	|MGI:1354737|	2.87615	TRUE
Ahcyl2	MGI:1921590	|MGI:1921590|	2.87615	TRUE
Aatk	MGI:1197518	|MGI:1197518|	2.87615	TRUE
Ggt7	MGI:1913385	|MGI:1913385|	2.87615	TRUE
Cacna1g	MGI:1201678	|MGI:1201678|	2.87615	TRUE
Itpk1	MGI:2446159	|MGI:2446159|	2.87615	TRUE
Pcx	MGI:97520	|MGI:97520|	2.87615	TRUE
St8sia1	MGI:106011	|MGI:106011|	2.87615	TRUE
Parp8	MGI:1098713	|MGI:1098713|	2.87615	TRUE
Decr2	MGI:1347059	|MGI:1347059|	2.87615	TRUE
B4galnt4	MGI:2652891	|MGI:2652891|	2.87615	TRUE
Slc19a2	MGI:1928761	|MGI:1928761|	2.87615	TRUE
Ak5	MGI:2677491	|MGI:2677491|	2.87615	TRUE
Papss2	MGI:1330223	|MGI:1330223|	2.87615	TRUE
Nkain3	MGI:2444830	|MGI:2444830|	2.87615	TRUE
Flt3	MGI:95559	|MGI:95559|	2.87615	TRUE
Tst	MGI:98852	|MGI:98852|	3.36192	TRUE
Arhgap18	MGI:1921160	|MGI:1921160|	3.36192	TRUE
Kcnj4	MGI:104743	|MGI:104743|	3.36192	TRUE
Cyld	MGI:1921506	|MGI:1921506|	3.36192	TRUE
Camk4	MGI:88258	|MGI:88258|	3.36192	TRUE
Slc30a7	MGI:1913750	|MGI:1913750|	3.36192	TRUE
Slc16a4	MGI:2385183	|MGI:2385183|	3.36192	TRUE
Sem1	MGI:109238	|MGI:109238|	3.36192	TRUE
Dgkb	MGI:2442474	|MGI:2442474|	3.36192	TRUE
Ppp1ca	MGI:103016	|MGI:103016|	3.36192	TRUE
Psmd8	MGI:1888669	|MGI:1888669|	3.36192	TRUE
Map3k12	MGI:1346881	|MGI:1346881|	3.36192	TRUE
Idh3b	MGI:2158650	|MGI:2158650|	3.36192	TRUE
Aak1	MGI:1098687	|MGI:1098687|	3.36192	TRUE
Ndufa10	MGI:1914523	|MGI:1914523|	3.36192	TRUE
Uqcrc1	MGI:107876	|MGI:107876|	3.36192	TRUE
Cs	MGI:88529	|MGI:88529|	3.36192	TRUE
Wars	MGI:104630	|MGI:104630|	3.36192	TRUE
Hs3st4	MGI:1333792	|MGI:1333792|	3.36192	TRUE
Hdac6	MGI:1333752	|MGI:1333752|	3.36192	TRUE
Cit	MGI:105313	|MGI:105313|	3.36192	TRUE
Galnt18	MGI:2446239	|MGI:2446239|	3.36192	TRUE
Kcna2	MGI:96659	|MGI:96659|	3.36192	TRUE
Pdk2	MGI:1343087	|MGI:1343087|	3.36192	TRUE
Map3k9	MGI:2449952	|MGI:2449952|	3.36192	TRUE
Fgfr3	MGI:95524	|MGI:95524|	3.36192	TRUE

## Sheet: all-mapped AD proteom.
Protein-coding gene names	MGI ID	GSMN IN	q.value (%)	Mapped GSMN?
Ptpn6	MGI:96055	|MGI:96055|	0	TRUE
Gusb	MGI:95872	|MGI:95872|	0	TRUE
Agpat1	MGI:1932075	|MGI:1932075|	0	TRUE
Hexa	MGI:96073	|MGI:96073|	0	TRUE
Hexb	MGI:96074	|MGI:96074|	0	TRUE
Clic1	MGI:2148924	|MGI:2148924|	0	TRUE
Fdps	MGI:104888	|MGI:104888|	0	TRUE
Gfpt1	MGI:95698	|MGI:95698|	0	TRUE
Dnm1l	MGI:1921256	|MGI:1921256|	0	TRUE
Pld3	MGI:1333782	|MGI:1333782|	0	TRUE
Aldh1l1	MGI:1340024	|MGI:1340024|	0	TRUE
Slc25a4	MGI:1353495	|MGI:1353495|	0	TRUE
Pdha1	MGI:97532	|MGI:97532|	0	TRUE
Esd	MGI:95421	|MGI:95421|	0	TRUE
Psma3	MGI:104883	|MGI:104883|	0	TRUE
Vdac1	MGI:106919	|MGI:106919|	0	TRUE
Gdpd1	MGI:1913819	|MGI:1913819|	0	TRUE
Hdac1	MGI:108086	|MGI:108086|	0	TRUE
Map4k4	MGI:1349394	|MGI:1349394|	0	TRUE
Suclg1	MGI:1927234	|MGI:1927234|	4.39e-05	TRUE
Enpp2	MGI:1321390	|MGI:1321390|	4.46e-05	TRUE
Stk39	MGI:1858416	|MGI:1858416|	0.000289256	TRUE
Slc7a14	MGI:3040688	|MGI:3040688|	0.000294118	TRUE
Vdac2	MGI:106915	|MGI:106915|	0.000299145	TRUE
Dnm1	MGI:107384	|MGI:107384|	0.000348837	TRUE
Slc7a8	MGI:1355323	|MGI:1355323|	0.000357143	TRUE
Acad8	MGI:1914198	|MGI:1914198|	0.00036	TRUE
Prkaa1	MGI:2145955	|MGI:2145955|	0.000362319	TRUE
Ckb	MGI:88407	|MGI:88407|	0.000367647	TRUE
Ndufa11	MGI:1917125	|MGI:1917125|	0.000430464	TRUE
Prkar1b	MGI:97759	|MGI:97759|	0.000479042	TRUE
Wnk2	MGI:1922857	|MGI:1922857|	0.000732323	TRUE
Qdpr	MGI:97836	|MGI:97836|	0.000738636	TRUE
G6pdx	MGI:105979	|MGI:105979|	0.00073913	TRUE
Enpp5	MGI:1933830	|MGI:1933830|	0.000742574	TRUE
Sars	MGI:102809	|MGI:102809|	0.000745856	TRUE
Sdhb	MGI:1914930	|MGI:1914930|	0.000747126	TRUE
Cacna2d1	MGI:88295	|MGI:88295|	0.000748899	TRUE
Atp2b3	MGI:1347353	|MGI:1347353|	0.000755814	TRUE
Prdx6	MGI:894320	|MGI:894320|	0.00076	TRUE
Fasn	MGI:95485	|MGI:95485|	0.000763158	TRUE
Ptpra	MGI:97808	|MGI:97808|	0.000765957	TRUE
Camk1d	MGI:2442190	|MGI:2442190|	0.000772358	TRUE
Atp2b2	MGI:105368	|MGI:105368|	0.00077381	TRUE
Atp2c1	MGI:1889008	|MGI:1889008|	0.000776699	TRUE
Cyb5r3	MGI:94893	|MGI:94893|	0.000776892	TRUE
Aak1	MGI:1098687	|MGI:1098687|	0.000779817	TRUE
Sod2	MGI:98352	|MGI:98352|	0.000780488	TRUE
Gpd1	MGI:95679	|MGI:95679|	0.00078125	TRUE
Pak7	MGI:1920334	|MGI:1920334|	0.000781991	TRUE
Rnmt	MGI:1915147	|MGI:1915147|	0.000785124	TRUE
Gars	MGI:2449057	|MGI:2449057|	0.000787402	TRUE
Araf	MGI:88065	|MGI:88065|	0.000798122	TRUE
Nit1	MGI:1350916	|MGI:1350916|	0.000922509	TRUE
Gns	MGI:1922862	|MGI:1922862|	0.000932836	TRUE
Usp7	MGI:2182061	|MGI:2182061|	0.00101103	TRUE
Prps2	MGI:97776	|MGI:97776|	0.00105839	TRUE
Suclg2	MGI:1306824	|MGI:1306824|	0.00106227	TRUE
Slc2a13	MGI:2146030	|MGI:2146030|	0.00107914	TRUE
Acsl1	MGI:102797	|MGI:102797|	0.00108929	TRUE
Uchl5	MGI:1914848	|MGI:1914848|	0.00110526	TRUE
Cdc42bpa	MGI:2441841	|MGI:2441841|	0.00111111	TRUE
Smpd3	MGI:1927578	|MGI:1927578|	0.00119048	TRUE
Cbr3	MGI:1309992	|MGI:1309992|	0.00119529	TRUE
Psmd4	MGI:1201670	|MGI:1201670|	0.00121667	TRUE
Rpn2	MGI:98085	|MGI:98085|	0.00133224	TRUE
Impdh2	MGI:109367	|MGI:109367|	0.00136778	TRUE
Map2k2	MGI:1346867	|MGI:1346867|	0.00137615	TRUE
Tmem55b	MGI:2448501	|MGI:2448501|	0.00138889	TRUE
Usp5	MGI:1347343	|MGI:1347343|	0.00139319	TRUE
Fkbp1a	MGI:95541	|MGI:95541|	0.00139871	TRUE
Ddah1	MGI:1916469	|MGI:1916469|	0.00141694	TRUE
Ntrk2	MGI:97384	|MGI:97384|	0.00143072	TRUE
Msra	MGI:106916	|MGI:106916|	0.00144345	TRUE
Acot1	MGI:1349396	|MGI:1349396|	0.0015407	TRUE
Apex1	MGI:88042	|MGI:88042|	0.00155072	TRUE
Mark3	MGI:1341865	|MGI:1341865|	0.00155172	TRUE
Cds2	MGI:1332236	|MGI:1332236|	0.0015678	TRUE
Pip4k2a	MGI:1298206	|MGI:1298206|	0.00157143	TRUE
Parp1	MGI:1340806	|MGI:1340806|	0.00157593	TRUE
Aldoc	MGI:101863	|MGI:101863|	0.0015812	TRUE
Ctsd	MGI:88562	|MGI:88562|	0.00162465	TRUE
Ndufs5	MGI:1890889	|MGI:1890889|	0.00166201	TRUE
Far1	MGI:1914670	|MGI:1914670|	0.00169916	TRUE
Gpx1	MGI:104887	|MGI:104887|	0.00170765	TRUE
Idh3a	MGI:1915084	|MGI:1915084|	0.00171703	TRUE
Vdac3	MGI:106922	|MGI:106922|	0.00182181	TRUE
Asah1	MGI:1277124	|MGI:1277124|	0.0018421	TRUE
Scn2b	MGI:106921	|MGI:106921|	0.00185185	TRUE
Slc16a1	MGI:106013	|MGI:106013|	0.00193212	TRUE
Agap2	MGI:3580016	|MGI:3580016|	0.00196382	TRUE
Ptpn11	MGI:99511	|MGI:99511|	0.00197403	TRUE
Acsbg1	MGI:2385656	|MGI:2385656|	0.00208651	TRUE
Sgpl1	MGI:1261415	|MGI:1261415|	0.00211392	TRUE
Rfk	MGI:1914688	|MGI:1914688|	0.00214464	TRUE
Rhog	MGI:1928370	|MGI:1928370|	0.0022113	TRUE
Slc1a4	MGI:2135601	|MGI:2135601|	0.00229412	TRUE
Gapdh	MGI:95640	|MGI:95640|	0.0023185	TRUE
Cacna2d3	MGI:1338890	|MGI:1338890|	0.00235566	TRUE
Mark4	MGI:1920955	|MGI:1920955|	0.00236111	TRUE
Txnrd2	MGI:1347023	|MGI:1347023|	0.00247166	TRUE
Got2	MGI:95792	|MGI:95792|	0.00247727	TRUE
Hdac2	MGI:1097691	|MGI:1097691|	0.00263858	TRUE
Ak4	MGI:87979	|MGI:87979|	0.00291304	TRUE
Pla2g15	MGI:2178076	|MGI:2178076|	0.00292842	TRUE
Cct7	MGI:107184	|MGI:107184|	0.0029329	TRUE
Pdk2	MGI:1343087	|MGI:1343087|	0.00303456	TRUE
Gss	MGI:95852	|MGI:95852|	0.00308263	TRUE
Rp2	MGI:1277953	|MGI:1277953|	0.00309072	TRUE
Lppr4	MGI:106530	|MGI:106530|	0.00317623	TRUE
Alpl	MGI:87983	|MGI:87983|	0.00318182	TRUE
Mgll	MGI:1346042	|MGI:1346042|	0.00318812	TRUE
Pdia4	MGI:104864	|MGI:104864|	0.00319	TRUE
Pccb	MGI:1914154	|MGI:1914154|	0.0031992	TRUE
Cyb5a	MGI:1926952	|MGI:1926952|	0.00320122	TRUE
Ptpn3	MGI:105307	|MGI:105307|	0.00347036	TRUE
Por	MGI:97744	|MGI:97744|	0.00347701	TRUE
Ampd2	MGI:88016	|MGI:88016|	0.0035566	TRUE
Adcy9	MGI:108450	|MGI:108450|	0.00359404	TRUE
Psmc2	MGI:109555	|MGI:109555|	0.00360748	TRUE
Lap3	MGI:1914238	|MGI:1914238|	0.00360902	TRUE
Fyn	MGI:95602	|MGI:95602|	0.00366728	TRUE
Ppp1r9a	MGI:2442401	|MGI:2442401|	0.00367701	TRUE
Ppm1h	MGI:2442087	|MGI:2442087|	0.00384547	TRUE
Ndufb7	MGI:1914166	|MGI:1914166|	0.00385027	TRUE
Arhgef17	MGI:2673002	|MGI:2673002|	0.00387097	TRUE
Gys1	MGI:101805	|MGI:101805|	0.00391725	TRUE
Nmt1	MGI:102579	|MGI:102579|	0.00398955	TRUE
Atp2b4	MGI:88111	|MGI:88111|	0.00401739	TRUE
Hmox2	MGI:109373	|MGI:109373|	0.0040191	TRUE
Rapgef2	MGI:2659071	|MGI:2659071|	0.00415663	TRUE
Blvrb	MGI:2385271	|MGI:2385271|	0.00417667	TRUE
Psmc1	MGI:106054	|MGI:106054|	0.00418385	TRUE
Prkce	MGI:97599	|MGI:97599|	0.00421769	TRUE
Plcd1	MGI:97614	|MGI:97614|	0.00445528	TRUE
Slc1a3	MGI:99917	|MGI:99917|	0.00445902	TRUE
Slc2a1	MGI:95755	|MGI:95755|	0.00454619	TRUE
Nek7	MGI:1890645	|MGI:1890645|	0.00466129	TRUE
Rps6ka3	MGI:104557	|MGI:104557|	0.00476688	TRUE
Ndufa7	MGI:1913666	|MGI:1913666|	0.00477564	TRUE
Dusp3	MGI:1919599	|MGI:1919599|	0.00478673	TRUE
Scyl2	MGI:1289172	|MGI:1289172|	0.0047943	TRUE
Slc6a11	MGI:95630	|MGI:95630|	0.00480095	TRUE
Coasy	MGI:1918993	|MGI:1918993|	0.00480922	TRUE
Stk24	MGI:2385007	|MGI:2385007|	0.00485156	TRUE
Hagh	MGI:95745	|MGI:95745|	0.0049146	TRUE
Aldh3b1	MGI:1914939	|MGI:1914939|	0.00506173	TRUE
Yes1	MGI:99147	|MGI:99147|	0.00512195	TRUE
Vars	MGI:90675	|MGI:90675|	0.00518825	TRUE
Ppp2r4	MGI:1346006	|MGI:1346006|	0.00519608	TRUE
Arhgef6	MGI:1920591	|MGI:1920591|	0.00520424	TRUE
Usp11	MGI:2384312	|MGI:2384312|	0.00531437	TRUE
Usp24	MGI:1919936	|MGI:1919936|	0.0053209	TRUE
Cacna1a	MGI:109482	|MGI:109482|	0.00538348	TRUE
Ccbl1	MGI:1917516	|MGI:1917516|	0.00552053	TRUE
Dgkg	MGI:105060	|MGI:105060|	0.00554506	TRUE
Pdxp	MGI:1919282	|MGI:1919282|	0.00554744	TRUE
Acat2	MGI:87871	|MGI:87871|	0.00555313	TRUE
Mri1	MGI:1915123	|MGI:1915123|	0.00555556	TRUE
Comt	MGI:88470	|MGI:88470|	0.00561416	TRUE
Cox5b	MGI:88475	|MGI:88475|	0.00562319	TRUE
Psmc6	MGI:1914339	|MGI:1914339|	0.00573571	TRUE
Sdhc	MGI:1913302	|MGI:1913302|	0.00582504	TRUE
Me3	MGI:1916679	|MGI:1916679|	0.0059078	TRUE
Gcat	MGI:1349389	|MGI:1349389|	0.00590909	TRUE
Acyp2	MGI:1922822	|MGI:1922822|	0.00597734	TRUE
Lss	MGI:1336155	|MGI:1336155|	0.00598025	TRUE
Tbc1d15	MGI:1913937	|MGI:1913937|	0.00620112	TRUE
Lpcat4	MGI:2138993	|MGI:2138993|	0.00654105	TRUE
Ndufs7	MGI:1922656	|MGI:1922656|	0.00654987	TRUE
Pgd	MGI:97553	|MGI:97553|	0.00656504	TRUE
Ogt	MGI:1339639	|MGI:1339639|	0.00656849	TRUE
Mapk10	MGI:1346863	|MGI:1346863|	0.00660055	TRUE
Pdia6	MGI:1919103	|MGI:1919103|	0.00686587	TRUE
Ppap2b	MGI:1915166	|MGI:1915166|	0.00706851	TRUE
Ndufa9	MGI:1913358	|MGI:1913358|	0.00707077	TRUE
P4hb	MGI:97464	|MGI:97464|	0.00715405	TRUE
Slc7a5	MGI:1298205	|MGI:1298205|	0.00728571	TRUE
Hadhb	MGI:2136381	|MGI:2136381|	0.00763625	TRUE
Ptges3	MGI:1929282	|MGI:1929282|	0.00768987	TRUE
Cbs	MGI:88285	|MGI:88285|	0.00779172	TRUE
Prdx1	MGI:99523	|MGI:99523|	0.00780151	TRUE
Usp8	MGI:1934029	|MGI:1934029|	0.00784461	TRUE
Tst	MGI:98852	|MGI:98852|	0.00836239	TRUE
Gldc	MGI:1341155	|MGI:1341155|	0.00840174	TRUE
Spr	MGI:103078	|MGI:103078|	0.00854399	TRUE
Ndufa12	MGI:1913664	|MGI:1913664|	0.00868712	TRUE
Tarsl2	MGI:2444486	|MGI:2444486|	0.00869645	TRUE
Npl	MGI:1921341	|MGI:1921341|	0.00894801	TRUE
Kctd16	MGI:1914659	|MGI:1914659|	0.00895657	TRUE
Dbt	MGI:105386	|MGI:105386|	0.00896739	TRUE
Kcna2	MGI:96659	|MGI:96659|	0.00903846	TRUE
Cd38	MGI:107474	|MGI:107474|	0.00905875	TRUE
Aldoa	MGI:87994	|MGI:87994|	0.00913978	TRUE
Uqcrfs1	MGI:1913944	|MGI:1913944|	0.00947087	TRUE
Guk1	MGI:95871	|MGI:95871|	0.00965171	TRUE
Dcakd	MGI:1915337	|MGI:1915337|	0.00971798	TRUE
Pde4d	MGI:99555	|MGI:99555|	0.00973099	TRUE
Egfr	MGI:95294	|MGI:95294|	0.00983683	TRUE
Plch2	MGI:2443078	|MGI:2443078|	0.0100232	TRUE
Pgam1	MGI:97552	|MGI:97552|	0.0103961	TRUE
Pgam2	MGI:1933118	|MGI:1933118|	0.0103966	TRUE
Cask	MGI:1309489	|MGI:1309489|	0.0105993	TRUE
Gstm5	MGI:1309466	|MGI:1309466|	0.0106606	TRUE
Stk25	MGI:1891699	|MGI:1891699|	0.010694	TRUE
Pik3r1	MGI:97583	|MGI:97583|	0.0107596	TRUE
Slc4a7	MGI:2443878	|MGI:2443878|	0.0109594	TRUE
Folh1	MGI:1858193	|MGI:1858193|	0.0114939	TRUE
Mdh1	MGI:97051	|MGI:97051|	0.0117037	TRUE
Ndufs6	MGI:107932	|MGI:107932|	0.0118412	TRUE
Arhgef11	MGI:2441869	|MGI:2441869|	0.0118473	TRUE
Ppif	MGI:2145814	|MGI:2145814|	0.0119163	TRUE
Prdx4	MGI:1859815	|MGI:1859815|	0.0120495	TRUE
Ak3	MGI:1860835	|MGI:1860835|	0.0121053	TRUE
Kcna6	MGI:96663	|MGI:96663|	0.0121084	TRUE
Blvra	MGI:88170	|MGI:88170|	0.0121335	TRUE
Pank4	MGI:2387466	|MGI:2387466|	0.0121834	TRUE
Ndufv2	MGI:1920150	|MGI:1920150|	0.0124024	TRUE
Prkar2a	MGI:108025	|MGI:108025|	0.0124104	TRUE
Phgdh	MGI:1355330	|MGI:1355330|	0.0125433	TRUE
Cdk18	MGI:97518	|MGI:97518|	0.0125784	TRUE
Mvk	MGI:107624	|MGI:107624|	0.0127043	TRUE
Farsa	MGI:1913840	|MGI:1913840|	0.0127837	TRUE
Idi1	MGI:2442264	|MGI:2442264|	0.0127919	TRUE
Pcyt2	MGI:1915921	|MGI:1915921|	0.012796	TRUE
Wbscr17	MGI:2137594	|MGI:2137594|	0.0134424	TRUE
Csnk1d	MGI:1355272	|MGI:1355272|	0.0137035	TRUE
Ppp1r12a	MGI:1309528	|MGI:1309528|	0.0137951	TRUE
Pam	MGI:97475	|MGI:97475|	0.0140408	TRUE
Agpat4	MGI:1915512	|MGI:1915512|	0.0142437	TRUE
Nt5c3a	MGI:1927186	|MGI:1927186|	0.0142748	TRUE
Gmds	MGI:1891112	|MGI:1891112|	0.0143262	TRUE
Cmpk1	MGI:1913838	|MGI:1913838|	0.0143421	TRUE
Ndufb11	MGI:1349919	|MGI:1349919|	0.0146211	TRUE
Ggt7	MGI:1913385	|MGI:1913385|	0.0146357	TRUE
P4ha1	MGI:97463	|MGI:97463|	0.014645	TRUE
Mpi	MGI:97075	|MGI:97075|	0.0146912	TRUE
Acss2	MGI:1890410	|MGI:1890410|	0.0147167	TRUE
Nnt	MGI:109279	|MGI:109279|	0.0147421	TRUE
Timm50	MGI:1913775	|MGI:1913775|	0.0148425	TRUE
Pde1b	MGI:97523	|MGI:97523|	0.0148471	TRUE
Ruvbl2	MGI:1342299	|MGI:1342299|	0.0149853	TRUE
Taok3	MGI:3041177	|MGI:3041177|	0.0152237	TRUE
Prkcg	MGI:97597	|MGI:97597|	0.0155572	TRUE
Nt5dc3	MGI:3513266	|MGI:3513266|	0.0158075	TRUE
Slc9a6	MGI:2443511	|MGI:2443511|	0.0158744	TRUE
Hmbs	MGI:96112	|MGI:96112|	0.0159016	TRUE
Pde6d	MGI:1270843	|MGI:1270843|	0.0160192	TRUE
Ndufa4	MGI:107686	|MGI:107686|	0.0161527	TRUE
Isoc1	MGI:1913557	|MGI:1913557|	0.0162739	TRUE
Farsb	MGI:1346035	|MGI:1346035|	0.0163155	TRUE
Pgp	MGI:1914328	|MGI:1914328|	0.0163311	TRUE
Ndufb6	MGI:2684983	|MGI:2684983|	0.0176331	TRUE
Prpsap2	MGI:2384838	|MGI:2384838|	0.0177252	TRUE
Slc12a9	MGI:1933532	|MGI:1933532|	0.0177644	TRUE
Ndufa3	MGI:1913341	|MGI:1913341|	0.0178281	TRUE
Oat	MGI:97394	|MGI:97394|	0.0179539	TRUE
Psmd2	MGI:1096584	|MGI:1096584|	0.0180203	TRUE
Camk2d	MGI:1341265	|MGI:1341265|	0.0186976	TRUE
Prkar2b	MGI:97760	|MGI:97760|	0.0187364	TRUE
Aco1	MGI:87879	|MGI:87879|	0.0187738	TRUE
Pycr2	MGI:1277956	|MGI:1277956|	0.0188995	TRUE
Ric8a	MGI:2141866	|MGI:2141866|	0.0194905	TRUE
Pak2	MGI:1339984	|MGI:1339984|	0.0199911	TRUE
Lyn	MGI:96892	|MGI:96892|	0.0201735	TRUE
Faah	MGI:109609	|MGI:109609|	0.0203392	TRUE
Lppr2	MGI:2384575	|MGI:2384575|	0.0205356	TRUE
Ampd3	MGI:1096344	|MGI:1096344|	0.0211882	TRUE
Slc30a7	MGI:1913750	|MGI:1913750|	0.0212207	TRUE
Slc24a2	MGI:1923626	|MGI:1923626|	0.0220758	TRUE
Prmt5	MGI:1351645	|MGI:1351645|	0.0222384	TRUE
Ca2	MGI:1931322	|MGI:1931322|	0.0222528	TRUE
Dhrs4	MGI:90169	|MGI:90169|	0.0222676	TRUE
Mecr	MGI:1349441	|MGI:1349441|	0.0224443	TRUE
Map3k5	MGI:1346876	|MGI:1346876|	0.0225726	TRUE
Acsl3	MGI:1921455	|MGI:1921455|	0.0225747	TRUE
Adpgk	MGI:1919391	|MGI:1919391|	0.0225896	TRUE
Map4k3	MGI:2154405	|MGI:2154405|	0.0230245	TRUE
Mapk3	MGI:1346859	|MGI:1346859|	0.023044	TRUE
Asphd1	MGI:2685014	|MGI:2685014|	0.0232407	TRUE
Cth	MGI:1339968	|MGI:1339968|	0.0232815	TRUE
Oplah	MGI:1922725	|MGI:1922725|	0.0236569	TRUE
Lig1	MGI:101789	|MGI:101789|	0.0237542	TRUE
Comtd1	MGI:1916406	|MGI:1916406|	0.023773	TRUE
Aldh4a1	MGI:2443883	|MGI:2443883|	0.023875	TRUE
Cnp	MGI:88437	|MGI:88437|	0.0241369	TRUE
Slc4a3	MGI:109350	|MGI:109350|	0.0248394	TRUE
Setdb1	MGI:1934229	|MGI:1934229|	0.0250657	TRUE
Bckdhb	MGI:88137	|MGI:88137|	0.0251923	TRUE
Arsb	MGI:88075	|MGI:88075|	0.0252698	TRUE
Ttbk1	MGI:2147036	|MGI:2147036|	0.0255297	TRUE
Arhgap32	MGI:2450166	|MGI:2450166|	0.0260922	TRUE
Daglb	MGI:2442032	|MGI:2442032|	0.0261093	TRUE
Pdp1	MGI:2685870	|MGI:2685870|	0.0262873	TRUE
Gclc	MGI:104990	|MGI:104990|	0.0263185	TRUE
Epha4	MGI:98277	|MGI:98277|	0.0264602	TRUE
Clic4	MGI:1352754	|MGI:1352754|	0.0265396	TRUE
Gmpr	MGI:1913605	|MGI:1913605|	0.0265511	TRUE
Uchl3	MGI:1355274	|MGI:1355274|	0.0265958	TRUE
Cyb5r1	MGI:1919267	|MGI:1919267|	0.0266104	TRUE
Sdhd	MGI:1914175	|MGI:1914175|	0.0266172	TRUE
Taok1	MGI:1914490	|MGI:1914490|	0.0266613	TRUE
Psmd13	MGI:1345192	|MGI:1345192|	0.0266627	TRUE
Fkbp4	MGI:95543	|MGI:95543|	0.0266959	TRUE
Cct5	MGI:107185	|MGI:107185|	0.0269992	TRUE
Ctps1	MGI:1858304	|MGI:1858304|	0.0270969	TRUE
Map2k4	MGI:1346869	|MGI:1346869|	0.0272865	TRUE
Asrgl1	MGI:1913764	|MGI:1913764|	0.0273397	TRUE
Itpa	MGI:96622	|MGI:96622|	0.0273613	TRUE
Alg1	MGI:2384774	|MGI:2384774|	0.0273616	TRUE
Pgm2l1	MGI:1918224	|MGI:1918224|	0.0274625	TRUE
Psmc5	MGI:105047	|MGI:105047|	0.0275206	TRUE
Ptpre	MGI:97813	|MGI:97813|	0.027648	TRUE
Arhgef12	MGI:1916882	|MGI:1916882|	0.027878	TRUE
Acox1	MGI:1330812	|MGI:1330812|	0.0286475	TRUE
Arsa	MGI:88077	|MGI:88077|	0.0287188	TRUE
Cacna1e	MGI:106217	|MGI:106217|	0.0288123	TRUE
Rabggta	MGI:1860443	|MGI:1860443|	0.0289204	TRUE
Pde4a	MGI:99558	|MGI:99558|	0.0289922	TRUE
Adssl1	MGI:87947	|MGI:87947|	0.029045	TRUE
Tpi1	MGI:98797	|MGI:98797|	0.0292719	TRUE
Srpk2	MGI:1201408	|MGI:1201408|	0.0292918	TRUE
Ptprn2	MGI:107418	|MGI:107418|	0.0294238	TRUE
Gsr	MGI:95804	|MGI:95804|	0.0294822	TRUE
Me1	MGI:97043	|MGI:97043|	0.0305288	TRUE
Ppp1r1b	MGI:94860	|MGI:94860|	0.0308083	TRUE
Ppp1r7	MGI:1913635	|MGI:1913635|	0.0308462	TRUE
Ivd	MGI:1929242	|MGI:1929242|	0.0310084	TRUE
Aldh3a2	MGI:1353452	|MGI:1353452|	0.0312354	TRUE
Arhgef2	MGI:103264	|MGI:103264|	0.0313963	TRUE
Gnpat	MGI:1343460	|MGI:1343460|	0.0315023	TRUE
Ttn	MGI:98864	|MGI:98864|	0.0315725	TRUE
Paox	MGI:1916983	|MGI:1916983|	0.0321277	TRUE
Ikbkb	MGI:1338071	|MGI:1338071|	0.0321407	TRUE
Arhgef7	MGI:1860493	|MGI:1860493|	0.0322895	TRUE
Ndufa5	MGI:1915452	|MGI:1915452|	0.032575	TRUE
Usp4	MGI:98905	|MGI:98905|	0.0326009	TRUE
Pycrl	MGI:1913444	|MGI:1913444|	0.0326251	TRUE
Kit	MGI:96677	|MGI:96677|	0.0327571	TRUE
Acly	MGI:103251	|MGI:103251|	0.0342725	TRUE
Cacnb3	MGI:103307	|MGI:103307|	0.0346211	TRUE
Adi1	MGI:2144929	|MGI:2144929|	0.034989	TRUE
Dnajc6	MGI:1919935	|MGI:1919935|	0.035088	TRUE
Ppm1a	MGI:99878	|MGI:99878|	0.0351346	TRUE
Mccc1	MGI:1919289	|MGI:1919289|	0.0367054	TRUE
Dlat	MGI:2385311	|MGI:2385311|	0.0370043	TRUE
Pip4k2c	MGI:2152214	|MGI:2152214|	0.0376043	TRUE
Gdpd5	MGI:2686926	|MGI:2686926|	0.0377407	TRUE
Gbe1	MGI:1921435	|MGI:1921435|	0.0384191	TRUE
Nars	MGI:1917473	|MGI:1917473|	0.0384717	TRUE
Ass1	MGI:88090	|MGI:88090|	0.0394523	TRUE
Adsl	MGI:103202	|MGI:103202|	0.0394705	TRUE
Ndufs8	MGI:2385079	|MGI:2385079|	0.0395889	TRUE
Crot	MGI:1921364	|MGI:1921364|	0.0395999	TRUE
Oxct1	MGI:1914291	|MGI:1914291|	0.0396108	TRUE
Enpp6	MGI:2445171	|MGI:2445171|	0.0399541	TRUE
Kcnc2	MGI:96668	|MGI:96668|	0.0402116	TRUE
Dock10	MGI:2146320	|MGI:2146320|	0.0407439	TRUE
Gad1	MGI:95632	|MGI:95632|	0.0408182	TRUE
Dnm3	MGI:1341299	|MGI:1341299|	0.0408635	TRUE
Sdha	MGI:1914195	|MGI:1914195|	0.0409597	TRUE
Setd7	MGI:1920501	|MGI:1920501|	0.0409951	TRUE
Atic	MGI:1351352	|MGI:1351352|	0.0418552	TRUE
Rngtt	MGI:1329041	|MGI:1329041|	0.0423487	TRUE
Tmem55a	MGI:1919769	|MGI:1919769|	0.0426475	TRUE
Scn1b	MGI:98247	|MGI:98247|	0.0426863	TRUE
Got1	MGI:95791	|MGI:95791|	0.0445735	TRUE
Mapk8ip3	MGI:1353598	|MGI:1353598|	0.0446031	TRUE
Pnkp	MGI:1891698	|MGI:1891698|	0.0450473	TRUE
Gak	MGI:2442153	|MGI:2442153|	0.045628	TRUE
Ndufab1	MGI:1917566	|MGI:1917566|	0.0458687	TRUE
Psmd7	MGI:1351511	|MGI:1351511|	0.0458726	TRUE
Ranbp2	MGI:894323	|MGI:894323|	0.0461634	TRUE
Ctsb	MGI:88561	|MGI:88561|	0.0465707	TRUE
Asphd2	MGI:1920148	|MGI:1920148|	0.0466444	TRUE
Pmm2	MGI:1859214	|MGI:1859214|	0.0473486	TRUE
Slc30a1	MGI:1345281	|MGI:1345281|	0.0473936	TRUE
Ddt	MGI:1298381	|MGI:1298381|	0.0474219	TRUE
Mlec	MGI:1924015	|MGI:1924015|	0.0476989	TRUE
Ppm1l	MGI:2139740	|MGI:2139740|	0.0485672	TRUE
Idh2	MGI:96414	|MGI:96414|	0.0489849	TRUE
Prmt1	MGI:107846	|MGI:107846|	0.0491234	TRUE
Slc4a8	MGI:1928745	|MGI:1928745|	0.0491443	TRUE
Mmab	MGI:1924947	|MGI:1924947|	0.049188	TRUE
Acot2	MGI:2159605	|MGI:2159605|	0.0492005	TRUE
Pde1a	MGI:1201792	|MGI:1201792|	0.0492511	TRUE
Acp1	MGI:87881	|MGI:87881|	0.0494252	TRUE
Plcg1	MGI:97615	|MGI:97615|	0.0496086	TRUE
Pcx	MGI:97520	|MGI:97520|	0.0499189	TRUE
Chkb	MGI:1328313	|MGI:1328313|	0.0499351	TRUE
Cmas	MGI:1337124	|MGI:1337124|	0.0529167	TRUE
Acads	MGI:87868	|MGI:87868|	0.059	TRUE

## Sheet: all-mapped AD GWAS orth.
Gene	MGI.ID	GSM.ID	p.value	Mapped GSMN?
5133401N09Rik	MGI:1922981	|MGI:1922981|	0.028546	TRUE
Aars	MGI:2384560	|MGI:2384560|	0.0048111	TRUE
Aatk	MGI:1197518	|MGI:1197518|	0.026832	TRUE
Abat	MGI:2443582	|MGI:2443582|	0.011075	TRUE
Acadm	MGI:87867	|MGI:87867|	0.016491	TRUE
Accn2	MGI:1194915	|MGI:1194915|	0.031161	TRUE
Aco2	MGI:87880	|MGI:87880|	0.00023208	TRUE
Acot4	MGI:2159621	|MGI:2159621|	0.037336	TRUE
Acp1	MGI:87881	|MGI:87881|	0.016223	TRUE
Acsl1	MGI:102797	|MGI:102797|	0.0079246	TRUE
Adat3	MGI:1924344	|MGI:1924344|	0.031484	TRUE
Adcy5	MGI:99673	|MGI:99673|	0.00041663	TRUE
Adcy6	MGI:87917	|MGI:87917|	0.00089929	TRUE
Adh4	MGI:1349472	|MGI:1349472|	0.0036147	TRUE
Agk	MGI:1917173	|MGI:1917173|	0.0055859	TRUE
Agpat3	MGI:1336186	|MGI:1336186|	0.021741	TRUE
Akt3	MGI:1345147	|MGI:1345147|	0.0072025	TRUE
Aldh5a1	MGI:2441982	|MGI:2441982|	0.012946	TRUE
Amhr2	MGI:105062	|MGI:105062|	0.0030144	TRUE
Arhgef1	MGI:1353510	|MGI:1353510|	0.019507	TRUE
Arhgef10l	MGI:1920004	|MGI:1920004|	0.0095092	TRUE
Art1	MGI:107511	|MGI:107511|	0.0013132	TRUE
Atp6v0b	MGI:1890510	|MGI:1890510|	0.037931	TRUE
Atr	MGI:108028	|MGI:108028|	0.016845	TRUE
Axl	MGI:1347244	|MGI:1347244|	0.008459	TRUE
B230120H23Rik	MGI:2443258	|MGI:2443258|	0.0025718	TRUE
B4galt3	MGI:1928767	|MGI:1928767|	0.00012111	TRUE
Bace1	MGI:1346542	|MGI:1346542|	0.034015	TRUE
BC021891	MGI:2385307	|MGI:2385307|	0.036858	TRUE
Bmpr2	MGI:1095407	|MGI:1095407|	0.002607	TRUE
Braf	MGI:88190	|MGI:88190|	0.025356	TRUE
C230081A13Rik	MGI:2442366	|MGI:2442366|	0.011215	TRUE
C79127	MGI:2142330	|MGI:2142330|	0.021814	TRUE
Cacna1e	MGI:106217	|MGI:106217|	0.0067814	TRUE
Cacnb2	MGI:894644	|MGI:894644|	0.04014	TRUE
Cacng4	MGI:1859167	|MGI:1859167|	0.015324	TRUE
Camk2a	MGI:88256	|MGI:88256|	0.0011162	TRUE
Cant1	MGI:1923275	|MGI:1923275|	0.034731	TRUE
Car1	MGI:88268	|MGI:88268|	0.019429	TRUE
Car12	MGI:1923709	|MGI:1923709|	0.042803	TRUE
Car13	MGI:1931322	|MGI:1931322|	0.009846	TRUE
Car7	MGI:103100	|MGI:103100|	0.0044285	TRUE
Cars	MGI:1351477	|MGI:1351477|	0.030122	TRUE
Ccbl2	MGI:2677849	|MGI:2677849|	0.031286	TRUE
Cdk2	MGI:104772	|MGI:104772|	0.0026174	TRUE
Cdk5r1	MGI:101764	|MGI:101764|	0.013405	TRUE
Cdkl1	MGI:1918341	|MGI:1918341|	0.0016838	TRUE
Cit	MGI:105313	|MGI:105313|	0.028964	TRUE
Ckb	MGI:88407	|MGI:88407|	0.0092066	TRUE
Clcn1	MGI:88417	|MGI:88417|	0.0050038	TRUE
Cnga1	MGI:88436	|MGI:88436|	0.0095005	TRUE
Comt1	MGI:88470	|MGI:88470|	0.028311	TRUE
Cox5a	MGI:88474	|MGI:88474|	0.010953	TRUE
Csnk1g3	MGI:1917675	|MGI:1917675|	0.039254	TRUE
Csnk2b	MGI:88548	|MGI:88548|	0.040859	TRUE
Ctps	MGI:1858304	|MGI:1858304|	0.014269	TRUE
Ctsh	MGI:107285	|MGI:107285|	0.0014817	TRUE
Cyp2s1	MGI:1921384	|MGI:1921384|	0.013664	TRUE
Cyp51	MGI:106040	|MGI:106040|	0.0002204	TRUE
D5Wsu178e	MGI:107898	|MGI:107898|	0.040375	TRUE
Dars	MGI:2442544	|MGI:2442544|	0.022022	TRUE
Dbt	MGI:105386	|MGI:105386|	0.001415	TRUE
Dctd	MGI:2444529	|MGI:2444529|	0.01789	TRUE
Dgkq	MGI:102918	|MGI:102918|	0.00025587	TRUE
Dio1	MGI:94896	|MGI:94896|	0.0036243	TRUE
Dio3	MGI:1306782	|MGI:1306782|	0.04122	TRUE
Dlat	MGI:2385311	|MGI:2385311|	0.019684	TRUE
Dmpk	MGI:94906	|MGI:94906|	0.0012881	TRUE
Dock7	MGI:1914549	|MGI:1914549|	0.020001	TRUE
Dpep1	MGI:94917	|MGI:94917|	0.03446	TRUE
Dusp10	MGI:1927070	|MGI:1927070|	0.014192	TRUE
Dusp12	MGI:1890614	|MGI:1890614|	0.016211	TRUE
Dusp3	MGI:1919599	|MGI:1919599|	0.016219	TRUE
E130304F04Rik	MGI:2442399	|MGI:2442399|	0.0013162	TRUE
Eef1d	MGI:1913906	|MGI:1913906|	0.047906	TRUE
Egfr	MGI:95294	|MGI:95294|	0.00018592	TRUE
Ephb4	MGI:104757	|MGI:104757|	0.026699	TRUE
Ern2	MGI:1349436	|MGI:1349436|	0.021073	TRUE
Ext1	MGI:894663	|MGI:894663|	0.010542	TRUE
Extl3	MGI:1860765	|MGI:1860765|	0.009162	TRUE
Ezh2	MGI:107940	|MGI:107940|	0.022855	TRUE
Fasn	MGI:95485	|MGI:95485|	0.044843	TRUE
Fdxr	MGI:104724	|MGI:104724|	0.010009	TRUE
Fkbp5	MGI:104670	|MGI:104670|	0.0064903	TRUE
Fkbp7	MGI:1336879	|MGI:1336879|	0.0046924	TRUE
Flt1	MGI:95558	|MGI:95558|	0.032674	TRUE
G6pc3	MGI:1915651	|MGI:1915651|	0.016697	TRUE
Galk1	MGI:95730	|MGI:95730|	0.017122	TRUE
Galnt10	MGI:1890480	|MGI:1890480|	0.00023782	TRUE
Galnt14	MGI:1918935	|MGI:1918935|	0.034491	TRUE
Galnt5	MGI:2179403	|MGI:2179403|	0.0053312	TRUE
Gdpd3	MGI:1915866	|MGI:1915866|	0.023525	TRUE
Gns	MGI:1922862	|MGI:1922862|	0.013434	TRUE
Gpam	MGI:109162	|MGI:109162|	0.027872	TRUE
Gpx8	MGI:1916840	|MGI:1916840|	0.025093	TRUE
Hal	MGI:96010	|MGI:96010|	0.039671	TRUE
Hars	MGI:108087	|MGI:108087|	0.0018696	TRUE
Hars2	MGI:1918041	|MGI:1918041|	0.0071797	TRUE
Hat1	MGI:96013	|MGI:96013|	0.019368	TRUE
Hdc	MGI:96062	|MGI:96062|	0.0020192	TRUE
Hexb	MGI:96074	|MGI:96074|	0.0004245	TRUE
Hisppd1	MGI:2142810	|MGI:2142810|	0.021822	TRUE
Hmgcl	MGI:96158	|MGI:96158|	0.045174	TRUE
Hnmt	MGI:2153181	|MGI:2153181|	0.037251	TRUE
Hs3st5	MGI:2441996	|MGI:2441996|	0.0064566	TRUE
Hsd3b7	MGI:2141879	|MGI:2141879|	0.00079273	TRUE
Iars	MGI:2145219	|MGI:2145219|	0.043626	TRUE
Ido2	MGI:2142489	|MGI:2142489|	0.025232	TRUE
Idua	MGI:96418	|MGI:96418|	0.020272	TRUE
Il4i1	MGI:109552	|MGI:109552|	0.00018	TRUE
Ipmk	MGI:1916968	|MGI:1916968|	0.0017455	TRUE
Irak2	MGI:2429603	|MGI:2429603|	0.045129	TRUE
Isyna1	MGI:1919030	|MGI:1919030|	0.04658	TRUE
Katnal1	MGI:2387638	|MGI:2387638|	0.02384	TRUE
Katnal2	MGI:1924234	|MGI:1924234|	0.00099122	TRUE
Kcnb1	MGI:96666	|MGI:96666|	0.041018	TRUE
Kcnb2	MGI:99632	|MGI:99632|	0.01228	TRUE
Kcnf1	MGI:2687399	|MGI:2687399|	0.048458	TRUE
Kcnh8	MGI:2445160	|MGI:2445160|	0.025893	TRUE
Kcnj3	MGI:104742	|MGI:104742|	0.0029054	TRUE
Kcnj5	MGI:104755	|MGI:104755|	0.018543	TRUE
Kcnn4	MGI:1277957	|MGI:1277957|	0.0033312	TRUE
Kcnq5	MGI:1924937	|MGI:1924937|	0.0016081	TRUE
Kctd13	MGI:1923739	|MGI:1923739|	0.0003193	TRUE
Kctd6	MGI:1918643	|MGI:1918643|	0.0087818	TRUE
Kdm2b	MGI:1354737	|MGI:1354737|	0.0014322	TRUE
L2hgdh	MGI:2384968	|MGI:2384968|	0.025801	TRUE
Lactb	MGI:1933395	|MGI:1933395|	0.0077359	TRUE
Lass5	MGI:1919199	|MGI:1919199|	0.031008	TRUE
Lct	MGI:104576	|MGI:104576|	0.0080619	TRUE
Limk2	MGI:1197517	|MGI:1197517|	0.034119	TRUE
Lipc	MGI:96216	|MGI:96216|	0.0071925	TRUE
Lss	MGI:1336155	|MGI:1336155|	0.011561	TRUE
Lyn	MGI:96892	|MGI:96892|	0.0012008	TRUE
Map3k2	MGI:1346873	|MGI:1346873|	0.040561	TRUE
Mapk8ip1	MGI:1309464	|MGI:1309464|	0.0054777	TRUE
Mark2	MGI:99638	|MGI:99638|	0.049937	TRUE
Mark3	MGI:1341865	|MGI:1341865|	0.019928	TRUE
Mat1a	MGI:88017	|MGI:88017|	0.00013152	TRUE
Mccc1	MGI:1919289	|MGI:1919289|	0.0088175	TRUE
Mettl3	MGI:1927165	|MGI:1927165|	0.038624	TRUE
Mgmt	MGI:96977	|MGI:96977|	0.00323	TRUE
Mgst3	MGI:1913697	|MGI:1913697|	0.048672	TRUE
Mos	MGI:97052	|MGI:97052|	0.0036022	TRUE
Mpi	MGI:97075	|MGI:97075|	0.0071989	TRUE
Mthfd1	MGI:1342005	|MGI:1342005|	0.0081701	TRUE
Mtmr3	MGI:1921552	|MGI:1921552|	0.026832	TRUE
Mylk	MGI:894806	|MGI:894806|	0.024264	TRUE
Mylk2	MGI:2139434	|MGI:2139434|	0.020916	TRUE
Naprt1	MGI:2442664	|MGI:2442664|	0.0043986	TRUE
Ndst3	MGI:1932544	|MGI:1932544|	0.0069671	TRUE
Ndufa12	MGI:1913664	|MGI:1913664|	0.035521	TRUE
Ndufa2	MGI:1343103	|MGI:1343103|	0.0026593	TRUE
Ndufaf2	MGI:1922847	|MGI:1922847|	0.029265	TRUE
Ndufc1	MGI:1913627	|MGI:1913627|	0.0099777	TRUE
Ndufs3	MGI:1915599	|MGI:1915599|	0.00011172	TRUE
Ndufs7	MGI:1922656	|MGI:1922656|	0.012286	TRUE
Nek6	MGI:1891638	|MGI:1891638|	0.047716	TRUE
Nkain1	MGI:1914399	|MGI:1914399|	0.027345	TRUE
Nme6	MGI:1861676	|MGI:1861676|	0.025116	TRUE
Nt5c3	MGI:1927186	|MGI:1927186|	0.006534	TRUE
Odc1	MGI:97402	|MGI:97402|	0.01412	TRUE
P4ha3	MGI:2444049	|MGI:2444049|	0.0094398	TRUE
Papss1	MGI:1330587	|MGI:1330587|	0.0018525	TRUE
Pccb	MGI:1914154	|MGI:1914154|	0.017211	TRUE
Pde3a	MGI:1860764	|MGI:1860764|	0.0034756	TRUE
Pde8a	MGI:1277116	|MGI:1277116|	0.015107	TRUE
Pecr	MGI:2148199	|MGI:2148199|	0.027968	TRUE
Pgm2l1	MGI:1918224	|MGI:1918224|	0.0024859	TRUE
Phospho1	MGI:2447348	|MGI:2447348|	0.022145	TRUE
Pik3ip1	MGI:1917016	|MGI:1917016|	0.038585	TRUE
Pipox	MGI:1197006	|MGI:1197006|	0.027691	TRUE
Pmm1	MGI:1353418	|MGI:1353418|	0.0033432	TRUE
Pmm2	MGI:1859214	|MGI:1859214|	0.0041912	TRUE
Pold1	MGI:97741	|MGI:97741|	0.0068674	TRUE
Polk	MGI:1349767	|MGI:1349767|	0.033846	TRUE
Polr2b	MGI:2388280	|MGI:2388280|	0.022165	TRUE
Polr2e	MGI:1913670	|MGI:1913670|	0.0052419	TRUE
Polr3h	MGI:1926179	|MGI:1926179|	0.0039785	TRUE
Ppa1	MGI:97831	|MGI:97831|	0.039588	TRUE
Ppap2a	MGI:108412	|MGI:108412|	0.012983	TRUE
Ppib	MGI:97750	|MGI:97750|	0.036297	TRUE
Ppm1j	MGI:1919137	|MGI:1919137|	0.0096404	TRUE
Ppp1r13l	MGI:3525053	|MGI:3525053|	0.00029562	TRUE
Ppp1r1c	MGI:1923185	|MGI:1923185|	0.026993	TRUE
Ppp1r3c	MGI:1858229	|MGI:1858229|	0.0019588	TRUE
Ppp4c	MGI:1891763	|MGI:1891763|	0.00066643	TRUE
Ppp5c	MGI:102666	|MGI:102666|	0.040182	TRUE
Prkcb	MGI:97596	|MGI:97596|	0.020024	TRUE
Prkcdbp	MGI:1923422	|MGI:1923422|	0.03184	TRUE
Psmd11	MGI:1916327	|MGI:1916327|	0.0049474	TRUE
Psmd12	MGI:1914247	|MGI:1914247|	0.0082762	TRUE
Ptpn12	MGI:104673	|MGI:104673|	0.028805	TRUE
Ptprc	MGI:97810	|MGI:97810|	0.031718	TRUE
Ptprn2	MGI:107418	|MGI:107418|	0.0064553	TRUE
Rab5b	MGI:105938	|MGI:105938|	0.037641	TRUE
Rapgef2	MGI:2659071	|MGI:2659071|	0.00062684	TRUE
Rdh10	MGI:1924238	|MGI:1924238|	0.035003	TRUE
Rhbdl3	MGI:2179276	|MGI:2179276|	0.019814	TRUE
Ripk2	MGI:1891456	|MGI:1891456|	0.013753	TRUE
Rock1	MGI:107927	|MGI:107927|	0.003263	TRUE
Ror2	MGI:1347521	|MGI:1347521|	0.044231	TRUE
Rpn1	MGI:98084	|MGI:98084|	0.00094677	TRUE
Rtcd1	MGI:1913618	|MGI:1913618|	0.017425	TRUE
Sclt1	MGI:1914411	|MGI:1914411|	0.041224	TRUE
Scly	MGI:1355310	|MGI:1355310|	0.0067001	TRUE
Scn8a	MGI:103169	|MGI:103169|	0.048343	TRUE
Scnm1	MGI:1341284	|MGI:1341284|	0.013541	TRUE
Sdhb	MGI:1914930	|MGI:1914930|	0.017333	TRUE
Sgpl1	MGI:1261415	|MGI:1261415|	0.02243	TRUE
Slc16a3	MGI:1933438	|MGI:1933438|	0.0031646	TRUE
Slc17a6	MGI:2156052	|MGI:2156052|	0.039215	TRUE
Slc1a5	MGI:105305	|MGI:105305|	0.014091	TRUE
Slc22a6	MGI:892001	|MGI:892001|	0.02296	TRUE
Slc22a7	MGI:1859559	|MGI:1859559|	0.00030083	TRUE
Slc22a8	MGI:1336187	|MGI:1336187|	0.0015381	TRUE
Slc26a1	MGI:2385894	|MGI:2385894|	0.00091556	TRUE
Slc27a2	MGI:1347099	|MGI:1347099|	0.016137	TRUE
Slc2a5	MGI:1928369	|MGI:1928369|	0.0022594	TRUE
Slc33a1	MGI:1332247	|MGI:1332247|	0.036235	TRUE
Slc39a1	MGI:1353474	|MGI:1353474|	0.011915	TRUE
Slc39a9	MGI:1914820	|MGI:1914820|	0.0060258	TRUE
Slc4a5	MGI:2443220	|MGI:2443220|	0.023532	TRUE
Slc4a7	MGI:2443878	|MGI:2443878|	0.045148	TRUE
Slc4a9	MGI:2443384	|MGI:2443384|	0.012907	TRUE
Slc6a13	MGI:95629	|MGI:95629|	0.0046818	TRUE
Slc6a3	MGI:94862	|MGI:94862|	0.042726	TRUE
Slc6a4	MGI:96285	|MGI:96285|	0.00021329	TRUE
Slc7a9	MGI:1353656	|MGI:1353656|	0.018899	TRUE
Slc9a3	MGI:105064	|MGI:105064|	0.0012669	TRUE
Sptlc1	MGI:1099431	|MGI:1099431|	0.025436	TRUE
Ssh2	MGI:2679255	|MGI:2679255|	0.0006832	TRUE
St3gal2	MGI:99427	|MGI:99427|	0.0034356	TRUE
Stk32a	MGI:2442403	|MGI:2442403|	0.043318	TRUE
Stk4	MGI:1929004	|MGI:1929004|	0.0084301	TRUE
Sumf1	MGI:1889844	|MGI:1889844|	0.037389	TRUE
Taok2	MGI:1915919	|MGI:1915919|	0.00046077	TRUE
Tgm6	MGI:3044321	|MGI:3044321|	0.0078758	TRUE
Tpi1	MGI:98797	|MGI:98797|	0.033136	TRUE
Trit1	MGI:1914216	|MGI:1914216|	0.025752	TRUE
Trmt61a	MGI:2443487	|MGI:2443487|	0.040026	TRUE
Trpm7	MGI:1929996	|MGI:1929996|	0.00097786	TRUE
Txnrd3	MGI:2386711	|MGI:2386711|	0.035127	TRUE
Tyms	MGI:98878	|MGI:98878|	0.016113	TRUE
Ugt2a3	MGI:1919344	|MGI:1919344|	0.022644	TRUE
Ulk3	MGI:1918992	|MGI:1918992|	0.026878	TRUE
Usp1	MGI:2385198	|MGI:2385198|	0.013478	TRUE
Usp5	MGI:1347343	|MGI:1347343|	0.022623	TRUE
Usp50	MGI:1922333	|MGI:1922333|	0.00047981	TRUE
Usp7	MGI:2182061	|MGI:2182061|	0.028903	TRUE
Usp8	MGI:1934029	|MGI:1934029|	0.020306	TRUE
Uxs1	MGI:1915133	|MGI:1915133|	0.019361	TRUE
Vars2	MGI:1916165	|MGI:1916165|	0.016276	TRUE
Wbp7	MGI:109565	|MGI:109565|	0.0038632	TRUE
Wee1	MGI:103075	|MGI:103075|	0.040909	TRUE
Wnk1	MGI:2442092	|MGI:2442092|	0.014637	TRUE
Yes1	MGI:99147	|MGI:99147|	0.047098	TRUE
				TRUE

## Sheet:  AD-metabolic transcrip
Gene	MGI ID	GSM ID	q value (%)	Mapped GSMN?	Mapped metabolic BP?
Pde1c	MGI:108413	|MGI:108413|	0	TRUE	TRUE
Idh2	MGI:96414	|MGI:96414|	0	TRUE	TRUE
Aspg	MGI:2144822	|MGI:2144822|	0	TRUE	TRUE
Mgst1	MGI:1913850	|MGI:1913850|	0	TRUE	TRUE
Hk3	MGI:2670962	|MGI:2670962|	0	TRUE	TRUE
Ndufa2	MGI:1343103	|MGI:1343103|	0	TRUE	TRUE
Xdh	MGI:98973	|MGI:98973|	0	TRUE	TRUE
Mecr	MGI:1349441	|MGI:1349441|	0	TRUE	TRUE
Npl	MGI:1921341	|MGI:1921341|	0	TRUE	TRUE
Gdpd2	MGI:1918834	|MGI:1918834|	0	TRUE	TRUE
Hsd3b7	MGI:2141879	|MGI:2141879|	0	TRUE	TRUE
Dcxr	MGI:1915130	|MGI:1915130|	0	TRUE	TRUE
Cers2	MGI:1924143	|MGI:1924143|	0	TRUE	TRUE
Nxn	MGI:109331	|MGI:109331|	0	TRUE	TRUE
Pde8a	MGI:1277116	|MGI:1277116|	0	TRUE	TRUE
Aldh1l1	MGI:1340024	|MGI:1340024|	0	TRUE	TRUE
Acadsb	MGI:1914135	|MGI:1914135|	0	TRUE	TRUE
Plod3	MGI:1347008	|MGI:1347008|	0	TRUE	TRUE
Pcyox1l	MGI:3606062	|MGI:3606062|	0	TRUE	TRUE
Naga	MGI:1261422	|MGI:1261422|	0	TRUE	TRUE
Enpp2	MGI:1321390	|MGI:1321390|	0	TRUE	TRUE
Pde10a	MGI:1345143	|MGI:1345143|	0	TRUE	TRUE
Hpgd	MGI:108085	|MGI:108085|	0	TRUE	TRUE
Haao	MGI:1349444	|MGI:1349444|	0	TRUE	TRUE
Adpgk	MGI:1919391	|MGI:1919391|	0	TRUE	TRUE
Hpgds	MGI:1859384	|MGI:1859384|	0	TRUE	TRUE
Gusb	MGI:95872	|MGI:95872|	0	TRUE	TRUE
Ch25h	MGI:1333869	|MGI:1333869|	0	TRUE	TRUE
Hexb	MGI:96074	|MGI:96074|	0	TRUE	TRUE
Ugt1a10	MGI:3580642	|MGI:3580642|	0	TRUE	TRUE
Tbxas1	MGI:98497	|MGI:98497|	0	TRUE	TRUE
Ggta1	MGI:95704	|MGI:95704|	0	TRUE	TRUE
Pde1b	MGI:97523	|MGI:97523|	0	TRUE	TRUE
Hexa	MGI:96073	|MGI:96073|	0	TRUE	TRUE
Pde7b	MGI:1352752	|MGI:1352752|	0	TRUE	TRUE
Lpl	MGI:96820	|MGI:96820|	0	TRUE	TRUE
Plce1	MGI:1921305	|MGI:1921305|	0	TRUE	TRUE
Aox4	MGI:1919122	|MGI:1919122|	0	TRUE	TRUE
Pld4	MGI:2144765	|MGI:2144765|	0	TRUE	TRUE
Aox1	MGI:88035	|MGI:88035|	0	TRUE	TRUE
Hmox1	MGI:96163	|MGI:96163|	0	TRUE	TRUE
Frrs1	MGI:108076	|MGI:108076|	0	TRUE	TRUE
Lpcat2	MGI:3606214	|MGI:3606214|	0	TRUE	TRUE
P4ha3	MGI:2444049	|MGI:2444049|	0	TRUE	TRUE
B4galt1	MGI:95705	|MGI:95705|	0	TRUE	TRUE
Plcg2	MGI:97616	|MGI:97616|	0	TRUE	TRUE
Fdps	MGI:104888	|MGI:104888|	0	TRUE	TRUE
Prdx6	MGI:894320	|MGI:894320|	0	TRUE	TRUE
Pde3b	MGI:1333863	|MGI:1333863|	0	TRUE	TRUE
Acat2	MGI:87871	|MGI:87871|	0	TRUE	TRUE
Gpam	MGI:109162	|MGI:109162|	0	TRUE	TRUE
Sqle	MGI:109296	|MGI:109296|	0	TRUE	TRUE
Aldh1l2	MGI:2444680	|MGI:2444680|	0	TRUE	TRUE
Ptgs1	MGI:97797	|MGI:97797|	0	TRUE	TRUE
Fuca1	MGI:95593	|MGI:95593|	0	TRUE	TRUE
Hk2	MGI:1315197	|MGI:1315197|	0	TRUE	TRUE
Vkorc1	MGI:106442	|MGI:106442|	0	TRUE	TRUE
Cyb5r1	MGI:1919267	|MGI:1919267|	0	TRUE	TRUE
Pla2g15	MGI:2178076	|MGI:2178076|	0	TRUE	TRUE
Retsat	MGI:1914692	|MGI:1914692|	0	TRUE	TRUE
Gns	MGI:1922862	|MGI:1922862|	0	TRUE	TRUE
Fdft1	MGI:102706	|MGI:102706|	0	TRUE	TRUE
Gpx1	MGI:104887	|MGI:104887|	0	TRUE	TRUE
Uqcrq	MGI:107807	|MGI:107807|	0	TRUE	TRUE
Pde1a	MGI:1201792	|MGI:1201792|	0	TRUE	TRUE
Adhfe1	MGI:1923437	|MGI:1923437|	0	TRUE	TRUE
Idnk	MGI:1922981	|MGI:1922981|	0	TRUE	TRUE
Acsl5	MGI:1919129	|MGI:1919129|	0	TRUE	TRUE
Pak1	MGI:1339975	|MGI:1339975|	0	TRUE	TRUE
Ppox	MGI:104968	|MGI:104968|	0	TRUE	TRUE
Glud1	MGI:95753	|MGI:95753|	0	TRUE	TRUE
Hadhb	MGI:2136381	|MGI:2136381|	0	TRUE	TRUE
Tdo2	MGI:1928486	|MGI:1928486|	0	TRUE	TRUE
Sptlc2	MGI:108074	|MGI:108074|	0	TRUE	TRUE
Pla2g4e	MGI:1919144	|MGI:1919144|	0	TRUE	TRUE
Ppp1r2	MGI:1914099	|MGI:1914099|	0	TRUE	TRUE
Pycrl	MGI:1913444	|MGI:1913444|	0	TRUE	TRUE
Ugt8a	MGI:109522	|MGI:109522|	0	TRUE	TRUE
Aldh7a1	MGI:108186	|MGI:108186|	0	TRUE	TRUE
Decr1	MGI:1914710	|MGI:1914710|	0	TRUE	TRUE
Gstz1	MGI:1341859	|MGI:1341859|	0	TRUE	TRUE
Mboat2	MGI:1914466	|MGI:1914466|	0	TRUE	TRUE
Acaa2	MGI:1098623	|MGI:1098623|	0	TRUE	TRUE
Dio2	MGI:1338833	|MGI:1338833|	0	TRUE	TRUE
Ppp1r3c	MGI:1858229	|MGI:1858229|	0	TRUE	TRUE
P4ha1	MGI:97463	|MGI:97463|	0	TRUE	TRUE
Gstm6	MGI:1309467	|MGI:1309467|	0	TRUE	TRUE
Pde7a	MGI:1202402	|MGI:1202402|	0	TRUE	TRUE
Cyp4b1	MGI:103225	|MGI:103225|	0	TRUE	TRUE
Gdpd3	MGI:1915866	|MGI:1915866|	0	TRUE	TRUE
Aldh3a1	MGI:1353451	|MGI:1353451|	0	TRUE	TRUE
Ndufab1	MGI:1917566	|MGI:1917566|	0.0463261	TRUE	TRUE
Ndufa5	MGI:1915452	|MGI:1915452|	0.0865177	TRUE	TRUE
Bdh1	MGI:1919161	|MGI:1919161|	0.0865177	TRUE	TRUE
H2-Ke6	MGI:95911	|MGI:95911|	0.164402	TRUE	TRUE
Aldh6a1	MGI:1915077	|MGI:1915077|	0.164402	TRUE	TRUE
Lox	MGI:96817	|MGI:96817|	0.175928	TRUE	TRUE
Suclg2	MGI:1306824	|MGI:1306824|	0.175928	TRUE	TRUE
Cpt2	MGI:109176	|MGI:109176|	0.175928	TRUE	TRUE
Prodh	MGI:97770	|MGI:97770|	0.175928	TRUE	TRUE
Acadl	MGI:87866	|MGI:87866|	0.175928	TRUE	TRUE
Maob	MGI:96916	|MGI:96916|	0.175928	TRUE	TRUE
Acadvl	MGI:895149	|MGI:895149|	0.175928	TRUE	TRUE
Enpp6	MGI:2445171	|MGI:2445171|	0.187424	TRUE	TRUE
Sord	MGI:98266	|MGI:98266|	0.187424	TRUE	TRUE
Hsd17b7	MGI:1330808	|MGI:1330808|	0.187424	TRUE	TRUE
Sgpl1	MGI:1261415	|MGI:1261415|	0.187424	TRUE	TRUE
Nsdhl	MGI:1099438	|MGI:1099438|	0.187424	TRUE	TRUE
Lipa	MGI:96789	|MGI:96789|	0.187424	TRUE	TRUE
Cndp2	MGI:1913304	|MGI:1913304|	0.187424	TRUE	TRUE
St6gal2	MGI:2445190	|MGI:2445190|	0.203837	TRUE	TRUE
Cyp4f14	MGI:1927669	|MGI:1927669|	0.306113	TRUE	TRUE
Dhrs4	MGI:90169	|MGI:90169|	0.306113	TRUE	TRUE
Hadh	MGI:96009	|MGI:96009|	0.306113	TRUE	TRUE
Idh1	MGI:96413	|MGI:96413|	0.306113	TRUE	TRUE
Pmvk	MGI:1915853	|MGI:1915853|	0.306113	TRUE	TRUE
Gsto1	MGI:1342273	|MGI:1342273|	0.306113	TRUE	TRUE
Gsta4	MGI:1309515	|MGI:1309515|	0.306113	TRUE	TRUE
Hmgcs1	MGI:107592	|MGI:107592|	0.306113	TRUE	TRUE
Soat1	MGI:104665	|MGI:104665|	0.306113	TRUE	TRUE
Fasn	MGI:95485	|MGI:95485|	0.306113	TRUE	TRUE
Gstm1	MGI:95860	|MGI:95860|	0.411168	TRUE	TRUE
L3hypdh	MGI:1914467	|MGI:1914467|	0.411168	TRUE	TRUE
Sulf2	MGI:1919293	|MGI:1919293|	0.411168	TRUE	TRUE
Eci2	MGI:1346064	|MGI:1346064|	0.411168	TRUE	TRUE
Cyb5r3	MGI:94893	|MGI:94893|	0.411168	TRUE	TRUE
G6pdx	MGI:105979	|MGI:105979|	0.411168	TRUE	TRUE
Agpat2	MGI:1914762	|MGI:1914762|	0.428402	TRUE	TRUE
Sult1a1	MGI:102896	|MGI:102896|	0.454688	TRUE	TRUE
Rdh5	MGI:1201412	|MGI:1201412|	0.454688	TRUE	TRUE
Pla2g7	MGI:1351327	|MGI:1351327|	0.454688	TRUE	TRUE
Nat2	MGI:109201	|MGI:109201|	0.454688	TRUE	TRUE
Phka1	MGI:97576	|MGI:97576|	0.454688	TRUE	TRUE
Oplah	MGI:1922725	|MGI:1922725|	0.454688	TRUE	TRUE
P3h2	MGI:2146663	|MGI:2146663|	0.454688	TRUE	TRUE
Pipox	MGI:1197006	|MGI:1197006|	0.454688	TRUE	TRUE
Hibadh	MGI:1889802	|MGI:1889802|	0.454688	TRUE	TRUE
Arsa	MGI:88077	|MGI:88077|	0.454688	TRUE	TRUE
Dhcr24	MGI:1922004	|MGI:1922004|	0.454688	TRUE	TRUE
Gfpt2	MGI:1338883	|MGI:1338883|	0.666245	TRUE	TRUE
Nat1	MGI:97279	|MGI:97279|	0.666245	TRUE	TRUE
Paox	MGI:1916983	|MGI:1916983|	0.666245	TRUE	TRUE
Cds1	MGI:1921846	|MGI:1921846|	0.666245	TRUE	TRUE
Cyb5a	MGI:1926952	|MGI:1926952|	0.67271	TRUE	TRUE
Cyp4f18	MGI:1919304	|MGI:1919304|	0.677817	TRUE	TRUE
Glo1	MGI:95742	|MGI:95742|	0.70274	TRUE	TRUE
Gys2	MGI:2385254	|MGI:2385254|	0.70274	TRUE	TRUE
Aldh1a7	MGI:1347050	|MGI:1347050|	0.70274	TRUE	TRUE
Ephx2	MGI:99500	|MGI:99500|	0.853115	TRUE	TRUE
Sulf1	MGI:2138563	|MGI:2138563|	1.07972	TRUE	TRUE
Prdx4	MGI:1859815	|MGI:1859815|	1.07972	TRUE	TRUE
Lpcat3	MGI:1315211	|MGI:1315211|	1.07972	TRUE	TRUE
Kcnab2	MGI:109239	|MGI:109239|	1.07972	TRUE	TRUE
Alox8	MGI:1098228	|MGI:1098228|	1.07972	TRUE	TRUE
Lct	MGI:104576	|MGI:104576|	1.07972	TRUE	TRUE
Acy1	MGI:87913	|MGI:87913|	1.18544	TRUE	TRUE
Hk1	MGI:96103	|MGI:96103|	1.18544	TRUE	TRUE
Smox	MGI:2445356	|MGI:2445356|	1.18544	TRUE	TRUE
Pnpla2	MGI:1914103	|MGI:1914103|	1.18544	TRUE	TRUE
Iyd	MGI:1917587	|MGI:1917587|	1.18544	TRUE	TRUE
Pla2g5	MGI:101899	|MGI:101899|	1.42607	TRUE	TRUE
Ugp2	MGI:2183447	|MGI:2183447|	1.42607	TRUE	TRUE
Ogdh	MGI:1098267	|MGI:1098267|	1.42607	TRUE	TRUE
Dagla	MGI:2677061	|MGI:2677061|	1.42607	TRUE	TRUE
Oxsm	MGI:1918397	|MGI:1918397|	1.42607	TRUE	TRUE
Pde11a	MGI:3036251	|MGI:3036251|	1.42607	TRUE	TRUE
Aldh1a1	MGI:1353450	|MGI:1353450|	1.42607	TRUE	TRUE
Cyp11a1	MGI:88582	|MGI:88582|	1.45753	TRUE	TRUE
Gpi1	MGI:95797	|MGI:95797|	1.63399	TRUE	TRUE
Spr	MGI:103078	|MGI:103078|	1.63399	TRUE	TRUE
Aldh9a1	MGI:1861622	|MGI:1861622|	1.63399	TRUE	TRUE
Cpt1a	MGI:1098296	|MGI:1098296|	1.63399	TRUE	TRUE
Gpx6	MGI:1922762	|MGI:1922762|	1.70676	TRUE	TRUE
Prkar2b	MGI:97760	|MGI:97760|	1.70676	TRUE	TRUE
Gpx8	MGI:1916840	|MGI:1916840|	1.70676	TRUE	TRUE
Mtmr3	MGI:1921552	|MGI:1921552|	1.70676	TRUE	TRUE
Arsj	MGI:2443513	|MGI:2443513|	1.70676	TRUE	TRUE
Aldh3b1	MGI:1914939	|MGI:1914939|	1.8778	TRUE	TRUE
Sdha	MGI:1914195	|MGI:1914195|	1.88836	TRUE	TRUE
Pam	MGI:97475	|MGI:97475|	1.88836	TRUE	TRUE
Gpd1	MGI:95679	|MGI:95679|	1.88836	TRUE	TRUE
Plch1	MGI:2683547	|MGI:2683547|	2.13562	TRUE	TRUE
Cryl1	MGI:1915881	|MGI:1915881|	2.13562	TRUE	TRUE
Pla2g4a	MGI:1195256	|MGI:1195256|	2.42614	TRUE	TRUE
Acss1	MGI:1915988	|MGI:1915988|	2.42614	TRUE	TRUE
Slc27a2	MGI:1347099	|MGI:1347099|	2.42614	TRUE	TRUE
Pak3	MGI:1339656	|MGI:1339656|	2.56269	TRUE	TRUE
Crot	MGI:1921364	|MGI:1921364|	2.87615	TRUE	TRUE
Prdx1	MGI:99523	|MGI:99523|	2.87615	TRUE	TRUE
Acaca	MGI:108451	|MGI:108451|	2.87615	TRUE	TRUE
Ugdh	MGI:1306785	|MGI:1306785|	2.87615	TRUE	TRUE
Asah1	MGI:1277124	|MGI:1277124|	2.87615	TRUE	TRUE
Kdm2b	MGI:1354737	|MGI:1354737|	2.87615	TRUE	TRUE
Ggt7	MGI:1913385	|MGI:1913385|	2.87615	TRUE	TRUE
Pcx	MGI:97520	|MGI:97520|	2.87615	TRUE	TRUE
St8sia1	MGI:106011	|MGI:106011|	2.87615	TRUE	TRUE
Decr2	MGI:1347059	|MGI:1347059|	2.87615	TRUE	TRUE
Papss2	MGI:1330223	|MGI:1330223|	2.87615	TRUE	TRUE
Ppp1ca	MGI:103016	|MGI:103016|	3.36192	TRUE	TRUE
Ndufa10	MGI:1914523	|MGI:1914523|	3.36192	TRUE	TRUE
Uqcrc1	MGI:107876	|MGI:107876|	3.36192	TRUE	TRUE
Cs	MGI:88529	|MGI:88529|	3.36192	TRUE	TRUE
Pdk2	MGI:1343087	|MGI:1343087|	3.36192	TRUE	TRUE

## Sheet: AD-metabolic proteom.
Protein coding gene names	MGI ID	GSMN ID	q value (%)	Mapped GSMN?	Mapped metabolic BP?
Gusb	MGI:95872	|MGI:95872|	0	TRUE	TRUE
Agpat1	MGI:1932075	|MGI:1932075|	0	TRUE	TRUE
Hexa	MGI:96073	|MGI:96073|	0	TRUE	TRUE
Hexb	MGI:96074	|MGI:96074|	0	TRUE	TRUE
Fdps	MGI:104888	|MGI:104888|	0	TRUE	TRUE
Gfpt1	MGI:95698	|MGI:95698|	0	TRUE	TRUE
Pld3	MGI:1333782	|MGI:1333782|	0	TRUE	TRUE
Aldh1l1	MGI:1340024	|MGI:1340024|	0	TRUE	TRUE
Pdha1	MGI:97532	|MGI:97532|	0	TRUE	TRUE
Gdpd1	MGI:1913819	|MGI:1913819|	0	TRUE	TRUE
Suclg1	MGI:1927234	|MGI:1927234|	4.39e-05	TRUE	TRUE
Enpp2	MGI:1321390	|MGI:1321390|	4.46e-05	TRUE	TRUE
Acad8	MGI:1914198	|MGI:1914198|	0.00036	TRUE	TRUE
Prkaa1	MGI:2145955	|MGI:2145955|	0.000362319	TRUE	TRUE
Ndufa11	MGI:1917125	|MGI:1917125|	0.000430464	TRUE	TRUE
Qdpr	MGI:97836	|MGI:97836|	0.000738636	TRUE	TRUE
G6pdx	MGI:105979	|MGI:105979|	0.00073913	TRUE	TRUE
Enpp5	MGI:1933830	|MGI:1933830|	0.000742574	TRUE	TRUE
Sdhb	MGI:1914930	|MGI:1914930|	0.000747126	TRUE	TRUE
Prdx6	MGI:894320	|MGI:894320|	0.00076	TRUE	TRUE
Fasn	MGI:95485	|MGI:95485|	0.000763158	TRUE	TRUE
Camk1d	MGI:2442190	|MGI:2442190|	0.000772358	TRUE	TRUE
Cyb5r3	MGI:94893	|MGI:94893|	0.000776892	TRUE	TRUE
Sod2	MGI:98352	|MGI:98352|	0.000780488	TRUE	TRUE
Gpd1	MGI:95679	|MGI:95679|	0.00078125	TRUE	TRUE
Gns	MGI:1922862	|MGI:1922862|	0.000932836	TRUE	TRUE
Suclg2	MGI:1306824	|MGI:1306824|	0.00106227	TRUE	TRUE
Acsl1	MGI:102797	|MGI:102797|	0.00108929	TRUE	TRUE
Smpd3	MGI:1927578	|MGI:1927578|	0.00119048	TRUE	TRUE
Cbr3	MGI:1309992	|MGI:1309992|	0.00119529	TRUE	TRUE
Impdh2	MGI:109367	|MGI:109367|	0.00136778	TRUE	TRUE
Msra	MGI:106916	|MGI:106916|	0.00144345	TRUE	TRUE
Cds2	MGI:1332236	|MGI:1332236|	0.0015678	TRUE	TRUE
Ndufs5	MGI:1890889	|MGI:1890889|	0.00166201	TRUE	TRUE
Far1	MGI:1914670	|MGI:1914670|	0.00169916	TRUE	TRUE
Gpx1	MGI:104887	|MGI:104887|	0.00170765	TRUE	TRUE
Idh3a	MGI:1915084	|MGI:1915084|	0.00171703	TRUE	TRUE
Asah1	MGI:1277124	|MGI:1277124|	0.0018421	TRUE	TRUE
Slc16a1	MGI:106013	|MGI:106013|	0.00193212	TRUE	TRUE
Ptpn11	MGI:99511	|MGI:99511|	0.00197403	TRUE	TRUE
Acsbg1	MGI:2385656	|MGI:2385656|	0.00208651	TRUE	TRUE
Sgpl1	MGI:1261415	|MGI:1261415|	0.00211392	TRUE	TRUE
Gapdh	MGI:95640	|MGI:95640|	0.0023185	TRUE	TRUE
Txnrd2	MGI:1347023	|MGI:1347023|	0.00247166	TRUE	TRUE
Got2	MGI:95792	|MGI:95792|	0.00247727	TRUE	TRUE
Pla2g15	MGI:2178076	|MGI:2178076|	0.00292842	TRUE	TRUE
Pdk2	MGI:1343087	|MGI:1343087|	0.00303456	TRUE	TRUE
Alpl	MGI:87983	|MGI:87983|	0.00318182	TRUE	TRUE
Mgll	MGI:1346042	|MGI:1346042|	0.00318812	TRUE	TRUE
Cyb5a	MGI:1926952	|MGI:1926952|	0.00320122	TRUE	TRUE
Por	MGI:97744	|MGI:97744|	0.00347701	TRUE	TRUE
Ndufb7	MGI:1914166	|MGI:1914166|	0.00385027	TRUE	TRUE
Gys1	MGI:101805	|MGI:101805|	0.00391725	TRUE	TRUE
Hmox2	MGI:109373	|MGI:109373|	0.0040191	TRUE	TRUE
Blvrb	MGI:2385271	|MGI:2385271|	0.00417667	TRUE	TRUE
Plcd1	MGI:97614	|MGI:97614|	0.00445528	TRUE	TRUE
Ndufa7	MGI:1913666	|MGI:1913666|	0.00477564	TRUE	TRUE
Coasy	MGI:1918993	|MGI:1918993|	0.00480922	TRUE	TRUE
Hagh	MGI:95745	|MGI:95745|	0.0049146	TRUE	TRUE
Aldh3b1	MGI:1914939	|MGI:1914939|	0.00506173	TRUE	TRUE
Cacna1a	MGI:109482	|MGI:109482|	0.00538348	TRUE	TRUE
Ccbl1	MGI:1917516	|MGI:1917516|	0.00552053	TRUE	TRUE
Acat2	MGI:87871	|MGI:87871|	0.00555313	TRUE	TRUE
Mri1	MGI:1915123	|MGI:1915123|	0.00555556	TRUE	TRUE
Sdhc	MGI:1913302	|MGI:1913302|	0.00582504	TRUE	TRUE
Me3	MGI:1916679	|MGI:1916679|	0.0059078	TRUE	TRUE
Gcat	MGI:1349389	|MGI:1349389|	0.00590909	TRUE	TRUE
Lss	MGI:1336155	|MGI:1336155|	0.00598025	TRUE	TRUE
Lpcat4	MGI:2138993	|MGI:2138993|	0.00654105	TRUE	TRUE
Ndufs7	MGI:1922656	|MGI:1922656|	0.00654987	TRUE	TRUE
Pgd	MGI:97553	|MGI:97553|	0.00656504	TRUE	TRUE
Ndufa9	MGI:1913358	|MGI:1913358|	0.00707077	TRUE	TRUE
Hadhb	MGI:2136381	|MGI:2136381|	0.00763625	TRUE	TRUE
Ptges3	MGI:1929282	|MGI:1929282|	0.00768987	TRUE	TRUE
Cbs	MGI:88285	|MGI:88285|	0.00779172	TRUE	TRUE
Prdx1	MGI:99523	|MGI:99523|	0.00780151	TRUE	TRUE
Gldc	MGI:1341155	|MGI:1341155|	0.00840174	TRUE	TRUE
Spr	MGI:103078	|MGI:103078|	0.00854399	TRUE	TRUE
Ndufa12	MGI:1913664	|MGI:1913664|	0.00868712	TRUE	TRUE
Npl	MGI:1921341	|MGI:1921341|	0.00894801	TRUE	TRUE
Dbt	MGI:105386	|MGI:105386|	0.00896739	TRUE	TRUE
Uqcrfs1	MGI:1913944	|MGI:1913944|	0.00947087	TRUE	TRUE
Plch2	MGI:2443078	|MGI:2443078|	0.0100232	TRUE	TRUE
Pgam1	MGI:97552	|MGI:97552|	0.0103961	TRUE	TRUE
Pgam2	MGI:1933118	|MGI:1933118|	0.0103966	TRUE	TRUE
Gstm5	MGI:1309466	|MGI:1309466|	0.0106606	TRUE	TRUE
Pik3r1	MGI:97583	|MGI:97583|	0.0107596	TRUE	TRUE
Folh1	MGI:1858193	|MGI:1858193|	0.0114939	TRUE	TRUE
Mdh1	MGI:97051	|MGI:97051|	0.0117037	TRUE	TRUE
Ndufs6	MGI:107932	|MGI:107932|	0.0118412	TRUE	TRUE
Prdx4	MGI:1859815	|MGI:1859815|	0.0120495	TRUE	TRUE
Blvra	MGI:88170	|MGI:88170|	0.0121335	TRUE	TRUE
Ndufv2	MGI:1920150	|MGI:1920150|	0.0124024	TRUE	TRUE
Phgdh	MGI:1355330	|MGI:1355330|	0.0125433	TRUE	TRUE
Mvk	MGI:107624	|MGI:107624|	0.0127043	TRUE	TRUE
Pcyt2	MGI:1915921	|MGI:1915921|	0.012796	TRUE	TRUE
Pam	MGI:97475	|MGI:97475|	0.0140408	TRUE	TRUE
Agpat4	MGI:1915512	|MGI:1915512|	0.0142437	TRUE	TRUE
Nt5c3a	MGI:1927186	|MGI:1927186|	0.0142748	TRUE	TRUE
Ndufb11	MGI:1349919	|MGI:1349919|	0.0146211	TRUE	TRUE
Ggt7	MGI:1913385	|MGI:1913385|	0.0146357	TRUE	TRUE
P4ha1	MGI:97463	|MGI:97463|	0.014645	TRUE	TRUE
Mpi	MGI:97075	|MGI:97075|	0.0146912	TRUE	TRUE
Acss2	MGI:1890410	|MGI:1890410|	0.0147167	TRUE	TRUE
Nnt	MGI:109279	|MGI:109279|	0.0147421	TRUE	TRUE
Ndufa4	MGI:107686	|MGI:107686|	0.0161527	TRUE	TRUE
Isoc1	MGI:1913557	|MGI:1913557|	0.0162739	TRUE	TRUE
Pgp	MGI:1914328	|MGI:1914328|	0.0163311	TRUE	TRUE
Ndufb6	MGI:2684983	|MGI:2684983|	0.0176331	TRUE	TRUE
Ndufa3	MGI:1913341	|MGI:1913341|	0.0178281	TRUE	TRUE
Prkar2b	MGI:97760	|MGI:97760|	0.0187364	TRUE	TRUE
Aco1	MGI:87879	|MGI:87879|	0.0187738	TRUE	TRUE
Pycr2	MGI:1277956	|MGI:1277956|	0.0188995	TRUE	TRUE
Pak2	MGI:1339984	|MGI:1339984|	0.0199911	TRUE	TRUE
Dhrs4	MGI:90169	|MGI:90169|	0.0222676	TRUE	TRUE
Mecr	MGI:1349441	|MGI:1349441|	0.0224443	TRUE	TRUE
Acsl3	MGI:1921455	|MGI:1921455|	0.0225747	TRUE	TRUE
Adpgk	MGI:1919391	|MGI:1919391|	0.0225896	TRUE	TRUE
Asphd1	MGI:2685014	|MGI:2685014|	0.0232407	TRUE	TRUE
Cth	MGI:1339968	|MGI:1339968|	0.0232815	TRUE	TRUE
Oplah	MGI:1922725	|MGI:1922725|	0.0236569	TRUE	TRUE
Aldh4a1	MGI:2443883	|MGI:2443883|	0.023875	TRUE	TRUE
Bckdhb	MGI:88137	|MGI:88137|	0.0251923	TRUE	TRUE
Arsb	MGI:88075	|MGI:88075|	0.0252698	TRUE	TRUE
Daglb	MGI:2442032	|MGI:2442032|	0.0261093	TRUE	TRUE
Gclc	MGI:104990	|MGI:104990|	0.0263185	TRUE	TRUE
Gmpr	MGI:1913605	|MGI:1913605|	0.0265511	TRUE	TRUE
Cyb5r1	MGI:1919267	|MGI:1919267|	0.0266104	TRUE	TRUE
Sdhd	MGI:1914175	|MGI:1914175|	0.0266172	TRUE	TRUE
Pgm2l1	MGI:1918224	|MGI:1918224|	0.0274625	TRUE	TRUE
Acox1	MGI:1330812	|MGI:1330812|	0.0286475	TRUE	TRUE
Arsa	MGI:88077	|MGI:88077|	0.0287188	TRUE	TRUE
Tpi1	MGI:98797	|MGI:98797|	0.0292719	TRUE	TRUE
Gsr	MGI:95804	|MGI:95804|	0.0294822	TRUE	TRUE
Me1	MGI:97043	|MGI:97043|	0.0305288	TRUE	TRUE
Ivd	MGI:1929242	|MGI:1929242|	0.0310084	TRUE	TRUE
Aldh3a2	MGI:1353452	|MGI:1353452|	0.0312354	TRUE	TRUE
Gnpat	MGI:1343460	|MGI:1343460|	0.0315023	TRUE	TRUE
Paox	MGI:1916983	|MGI:1916983|	0.0321277	TRUE	TRUE
Ndufa5	MGI:1915452	|MGI:1915452|	0.032575	TRUE	TRUE
Pycrl	MGI:1913444	|MGI:1913444|	0.0326251	TRUE	TRUE
Acly	MGI:103251	|MGI:103251|	0.0342725	TRUE	TRUE
Adi1	MGI:2144929	|MGI:2144929|	0.034989	TRUE	TRUE
Dlat	MGI:2385311	|MGI:2385311|	0.0370043	TRUE	TRUE
Gdpd5	MGI:2686926	|MGI:2686926|	0.0377407	TRUE	TRUE
Gbe1	MGI:1921435	|MGI:1921435|	0.0384191	TRUE	TRUE
Ass1	MGI:88090	|MGI:88090|	0.0394523	TRUE	TRUE
Ndufs8	MGI:2385079	|MGI:2385079|	0.0395889	TRUE	TRUE
Crot	MGI:1921364	|MGI:1921364|	0.0395999	TRUE	TRUE
Oxct1	MGI:1914291	|MGI:1914291|	0.0396108	TRUE	TRUE
Enpp6	MGI:2445171	|MGI:2445171|	0.0399541	TRUE	TRUE
Sdha	MGI:1914195	|MGI:1914195|	0.0409597	TRUE	TRUE
Atic	MGI:1351352	|MGI:1351352|	0.0418552	TRUE	TRUE
Rngtt	MGI:1329041	|MGI:1329041|	0.0423487	TRUE	TRUE
Got1	MGI:95791	|MGI:95791|	0.0445735	TRUE	TRUE
Pnkp	MGI:1891698	|MGI:1891698|	0.0450473	TRUE	TRUE
Ndufab1	MGI:1917566	|MGI:1917566|	0.0458687	TRUE	TRUE
Asphd2	MGI:1920148	|MGI:1920148|	0.0466444	TRUE	TRUE
Mlec	MGI:1924015	|MGI:1924015|	0.0476989	TRUE	TRUE
Idh2	MGI:96414	|MGI:96414|	0.0489849	TRUE	TRUE
Plcg1	MGI:97615	|MGI:97615|	0.0496086	TRUE	TRUE
Pcx	MGI:97520	|MGI:97520|	0.0499189	TRUE	TRUE
Chkb	MGI:1328313	|MGI:1328313|	0.0499351	TRUE	TRUE
Acads	MGI:87868	|MGI:87868|	0.059	TRUE	TRUE

## Sheet: AD-metabolic AD GWAS orth.
GWAS-ortholog gene	MGI ID	GSMN ID	p.value	Mapped GSMN?	Mapped metabolic BP?
Ndufs3	MGI:1915599	|MGI:1915599|	0.00011172	TRUE	TRUE
Cyp51	MGI:106040	|MGI:106040|	0.0002204	TRUE	TRUE
Aco2	MGI:87880	|MGI:87880|	0.00023208	TRUE	TRUE
Hexb	MGI:96074	|MGI:96074|	0.0004245	TRUE	TRUE
Hsd3b7	MGI:2141879	|MGI:2141879|	0.00079273	TRUE	TRUE
Dbt	MGI:105386	|MGI:105386|	0.001415	TRUE	TRUE
Kdm2b	MGI:1354737	|MGI:1354737|	0.0014322	TRUE	TRUE
Papss1	MGI:1330587	|MGI:1330587|	0.0018525	TRUE	TRUE
Ndufa2	MGI:1343103	|MGI:1343103|	0.0026593	TRUE	TRUE
Adh4	MGI:1349472	|MGI:1349472|	0.0036147	TRUE	TRUE
Dio1	MGI:94896	|MGI:94896|	0.0036243	TRUE	TRUE
Nt5c3	MGI:1927186	|MGI:1927186|	0.006534	TRUE	TRUE
Scly	MGI:1355310	|MGI:1355310|	0.0067001	TRUE	TRUE
Ndst3	MGI:1932544	|MGI:1932544|	0.0069671	TRUE	TRUE
Lipc	MGI:96216	|MGI:96216|	0.0071925	TRUE	TRUE
Acsl1	MGI:102797	|MGI:102797|	0.0079246	TRUE	TRUE
Mthfd1	MGI:1342005	|MGI:1342005|	0.0081701	TRUE	TRUE
P4ha3	MGI:2444049	|MGI:2444049|	0.0094398	TRUE	TRUE
Ndufc1	MGI:1913627	|MGI:1913627|	0.0099777	TRUE	TRUE
Fdxr	MGI:104724	|MGI:104724|	0.010009	TRUE	TRUE
Lss	MGI:1336155	|MGI:1336155|	0.011561	TRUE	TRUE
Ndufs7	MGI:1922656	|MGI:1922656|	0.012286	TRUE	TRUE
Aldh5a1	MGI:2441982	|MGI:2441982|	0.012946	TRUE	TRUE
Ppap2a	MGI:108412	|MGI:108412|	0.012983	TRUE	TRUE
Gns	MGI:1922862	|MGI:1922862|	0.013434	TRUE	TRUE
Cyp2s1	MGI:1921384	|MGI:1921384|	0.013664	TRUE	TRUE
Slc27a2	MGI:1347099	|MGI:1347099|	0.016137	TRUE	TRUE
Acadm	MGI:87867	|MGI:87867|	0.016491	TRUE	TRUE
Galk1	MGI:95730	|MGI:95730|	0.017122	TRUE	TRUE
Sdhb	MGI:1914930	|MGI:1914930|	0.017333	TRUE	TRUE
Dctd	MGI:2444529	|MGI:2444529|	0.01789	TRUE	TRUE
Dlat	MGI:2385311	|MGI:2385311|	0.019684	TRUE	TRUE
Idua	MGI:96418	|MGI:96418|	0.020272	TRUE	TRUE
Ern2	MGI:1349436	|MGI:1349436|	0.021073	TRUE	TRUE
Agpat3	MGI:1336186	|MGI:1336186|	0.021741	TRUE	TRUE
Phospho1	MGI:2447348	|MGI:2447348|	0.022145	TRUE	TRUE
Sgpl1	MGI:1261415	|MGI:1261415|	0.02243	TRUE	TRUE
Ugt2a3	MGI:1919344	|MGI:1919344|	0.022644	TRUE	TRUE
Gdpd3	MGI:1915866	|MGI:1915866|	0.023525	TRUE	TRUE
Gpx8	MGI:1916840	|MGI:1916840|	0.025093	TRUE	TRUE
Ido2	MGI:2142489	|MGI:2142489|	0.025232	TRUE	TRUE
Sptlc1	MGI:1099431	|MGI:1099431|	0.025436	TRUE	TRUE
L2hgdh	MGI:2384968	|MGI:2384968|	0.025801	TRUE	TRUE
Mtmr3	MGI:1921552	|MGI:1921552|	0.026832	TRUE	TRUE
Pipox	MGI:1197006	|MGI:1197006|	0.027691	TRUE	TRUE
Gpam	MGI:109162	|MGI:109162|	0.027872	TRUE	TRUE
Pecr	MGI:2148199	|MGI:2148199|	0.027968	TRUE	TRUE
Lass5	MGI:1919199	|MGI:1919199|	0.031008	TRUE	TRUE
Tpi1	MGI:98797	|MGI:98797|	0.033136	TRUE	TRUE
Rdh10	MGI:1924238	|MGI:1924238|	0.035003	TRUE	TRUE
Txnrd3	MGI:2386711	|MGI:2386711|	0.035127	TRUE	TRUE
Ndufa12	MGI:1913664	|MGI:1913664|	0.035521	TRUE	TRUE
Sumf1	MGI:1889844	|MGI:1889844|	0.037389	TRUE	TRUE
D5Wsu178e	MGI:107898	|MGI:107898|	0.040375	TRUE	TRUE
Dio3	MGI:1306782	|MGI:1306782|	0.04122	TRUE	TRUE
Fasn	MGI:95485	|MGI:95485|	0.044843	TRUE	TRUE
Hmgcl	MGI:96158	|MGI:96158|	0.045174	TRUE	TRUE
Isyna1	MGI:1919030	|MGI:1919030|	0.04658	TRUE	TRUE
