# Supplementary material for: Pathway‐based integration of multi‐omics data reveals lipidomics alterations validated in an Alzheimer's disease mouse model and risk loci carriers
Source: J Neurochem. 2022 Dec 12;164(1):57–76. doi: 10.1111/jnc.15719 (PMC10107183; doi:10.1111/jnc.15719)
Supplement: Supplementary file 4 — Table S8 [file JNC-164-57-s005.xlsx]

## Sheet: Predicted lipid signature
Table S8: GSMN and LIPID MAPS metabolite ID of lipid species predicted and validated in the AD predicted lipid signature.
GSMN MetaboliteID	First-order lipid species exact mapping	Second-order lipid terms mapping	LIPID MAPS ID
MEVALONATE	Y	-	LMFA01050352
3-HYDROXY-3-METHYL-GLUTARYL-COA	Y	-	LMFA07050116
FARNESYL-PP	Y	-	LMPR0103010011
EPOXYSQUALENE	Y	-	LMPR0106010010
1-Acylglycero-Phosphocholines	NO	Y	LMGP01050144
		Y	LMGP01050000
		Y	LMGP01050138
		Y	LMGP01050139
		Y	LMGP01050140
		Y	LMGP01050141
		Y	LMGP01050142
2-Acylglycero-Phosphocholines	NO	Y	LMGP01050143
2-trans-4-cis-dienoyl-CoAs	Y	-	LMFA07050110
CPD-8606	Y	-	LMST01010087
CPD-4578	Y	-	LMST01010167
CPD-8608	Y	-	LMST01010223
CPD-4573	Y	-	LMST01010222
CPD-8607	Y	-	LMST01010224
CPD-4568	Y	-	LMST01010124
CPD-8609	Y	-	LMST01010277
44-DIMETHYL-CHOLESTA-812-24-TRIENOL	Y	-	LMST01010149
CPD-8610	NO	Y	LMST01010225
		Y	LMST01010207
44-DIMETHYL-824-CHOLESTADIENOL	Y	-	LMST01010176
CPD-8613	Y	-	LMST01010227
CPD-4577	Y	-	LMST01010150
CPD-8619	Y	-	LMST01010228
CPD-4702	Y	-	LMST01010152
CPD-8612	Y	-	LMST01010230
CPD-4576	NO	Y	LMST01010229
		Y	LMST01010285
		Y	LMGP02010101
CPD-8618	Y	-	LMST01010231
CPD-4580	Y	-	LMST01010171
CPD-8611	Y	-	LMST01010233
CPD-4575	Y	-	LMST01010232
CPD-8617	Y	-	LMST01010235
CPD-4579	Y	-	LMST01010169
CPD-8614	Y	-	LMST01010236
CPD-4184	Y	-	LMST01010197
4-METHYL-824-CHOLESTADIENOL	Y	-	LMST01010202
5-ALPHA-CHOLESTA-724-DIEN-3-BETA-OL	Y	-	LMST01010206
CPD-8620	Y	-	LMST01010239
CPD-4581	Y	-	LMST01010168
CPD-4187	Y	-	LMST01010069
CPD-8646	Y	-	LMST01010121
D-3-HYDROXYACYL-COA	NO	Y	LMFA07050223
		Y	LMFA07050225
L-3-HYDROXYACYL-COA	NO	Y	LMFA07050109
		Y	LMFA07050115
		Y	LMFA07050120
CIS-DELTA3-ENOYL-COA	NO	Y	LMFA07050387
		Y	LMFA07050298
		Y	LMFA07050299
TRANS-D2-ENOYL-COA	NO	Y	LMFA07050385
		Y	LMFA07050307
		Y	LMFA07050391
PHOSPHATIDYL-MYO-INOSITOL-45-BISPHOSPHA	Y	-	LMGP08010004
DIACYLGLYCEROL	NO	Y	LMGL02010000
		Y	LMGL02010001
		Y	LMGL02010383
		Y	LMGL02010006
		Y	LMGL02010003
		Y	LMGL02010002
		Y	LMGL02010005
2R-HYDROXY-FATTY-ACIDS	NO	Y	LMPR0104010015
		Y	LMFA02000033
		Y	LMFA01050321
3-KETOACYL-COA	NO	Y	LMFA07050248
		Y	LMFA07050237
PHOSPHATIDYLCHOLINE	NO	Y	LMGP01010000
		Y	LMGP01010002
		Y	LMGP01010003
		Y	LMGP01010004
		Y	LMGP01010006
CHOLESTEROL	Y	-	LMST01010001
DESMOSTEROL-CPD	Y	-	LMST01010016
CPD-4211	Y	-	LMPR01010001
Fatty-Acids	NO	Y	LMFA01010000
		Y	LMFA01030152
		Y	LMFA01030001
		Y	LMFA01030175
		Y	LMFA01030002
		Y	LMFA01010001
		Y	LMFA08040001
		Y	LMFA01020275
Fatty-Aldehydes	NO	Y	LMFA01070021
		Y	LMFA06000150
		Y	LMFA06000090
		Y	LMFA06000107
GERANYL-PP	Y	-	LMPR0102010001
DELTA3-ISOPENTENYL-PP	Y	-	LMPR01010008
LANOSTEROL	Y	-	LMST01010017
CPD-4186	Y	-	LMST01010089
CPD-499	Y	-	LMFA01050415
CPD-641	Y	-	LMFA01050416
CPD-465	Y	-	LMPR0106010003
Saturated-Fatty-Acyl-CoA	NO	Y	LMFA07050187
		Y	LMFA07050225
SQUALENE	Y	-	LMPR0106010002
Trans-3-enoyl-CoAs	NO	Y	LMFA07050386
		Y	LMFA07050387
		Y	LMFA07050060
		Y	LMFA07050093
CPD-8621	Y	-	LMST01010096
ZYMOSTEROL	Y	-	LMST01010066
ACYL-SN-GLYCEROL-3P	NO	Y	LMGP10050000
		Y	LMGP10050005
		Y	LMGP10050018
L-PHOSPHATIDATE		Y	LMGP10010000
		Y	LMGP10050042
		Y	LMGP10050043
		Y	LMGP10050044
CDPDIACYLGLYCEROL	NO	Y	LMGP13010000
		Y	LMGP13010004
		Y	LMGP10050003
		Y	LMGP10050006
		Y	LMGP10050008
L-1-PHOSPHATIDYL-GLYCEROL	NO	Y	LMGP04010000
		Y	LMGP04010002
		Y	LMGP04010004
		Y	LMGP04010027
		Y	LMGP04010033
L-1-PHOSPHATIDYL-GLYCEROL-P	NO	Y	LMGP05010000
		Y	LMGP05010001
		Y	LMGP05010002
Fatty-Acyl-CoA	Y	-	LMFA07050364
CPD-9956	NO	Y	LMPR02010005
UBIQUINONE-8	Y	-	LMPR02010005
Ubiquinones_IN_CCO-PM-BAC-NEG	NO	Y	LMPR02010001
		Y	LMPR02010002
		Y	LMPR02010003
		Y	LMPR02010004
	22

## Sheet: Validated lipid signature
MetaboliteID	First-order lipid species exact mapping	Second-order lipid terms mapping	LIPID MAPS ID	Validated feature mode
1-Acylglycero-Phosphocholines	NO	Y	LMGP01050138	Positive
		Y	LMGP01050139	Negative
		Y	LMGP01050140	Negative
		Y	LMGP01050141	Negative
		Y	LMGP01050142	Negative
2-Acylglycero-Phosphocholines	NO	Y	LMGP01050143	Negative
CPD-8610	NO	Y	LMST01010225	Negative
		Y	LMST01010207	Negative
CPD-8613	Y	-	LMST01010227	Negative
CPD-4577	Y	-	LMST01010150	Positive
CPD-8612	Y	-	LMST01010230	Negative
CPD-4576	NO	Y	LMST01010229	Negative
		Y	LMST01010285	Negative
		Y	LMGP02010101	Negative
CPD-4575	Y	-	LMST01010232	Positive
5-ALPHA-CHOLESTA-724-DIEN-3-BETA-OL	Y	-	LMST01010206	Positive
CPD-8620	Y	-	LMST01010239	Positive
CPD-4187	Y	-	LMST01010069	Positive
D-3-HYDROXYACYL-COA	NO	Y	LMFA07050225	Negative
L-3-HYDROXYACYL-COA	NO	Y	LMFA07050109	Positive
DIACYLGLYCEROL	NO	Y	LMGL02010001	Positive
		Y	LMGL02010383	Positive
		Y	LMGL02010006	Positive
		Y	LMGL02010003	Positive
		Y	LMGL02010002	Positive
		Y	LMGL02010005	Positive
PHOSPHATIDYLCHOLINE	NO	Y	LMGP01010002	Negative
		Y	LMGP01010003	Negative
		Y	LMGP01010004	Negative
		Y	LMGP01010006	Negative
CHOLESTEROL	Y	-	LMST01010001	Negative
Fatty-Acids	NO	Y	LMFA01030152	Negative
		Y	LMFA01030001	Negative
		Y	LMFA01030175	Negative
		Y	LMFA08040001	Negative
Fatty-Aldehydes	NO	Y	LMFA06000150	Negative
		Y	LMFA06000090	Negative
		Y	LMFA06000107	Negative
CPD-4186	Y	-	LMST01010089	Negative
Saturated-Fatty-Acyl-CoA	NO	Y	LMFA07050187	Negative
		Y	LMFA07050225	Negative
CPD-8621	Y	-	LMST01010096	Positive
ACYL-SN-GLYCEROL-3P	NO	Y	LMGP10050005	Positive
		Y	LMGP10050018	Positive
L-PHOSPHATIDATE	NO	Y	LMGP10050042	Negative
		Y	LMGP10050043	Positive
CDPDIACYLGLYCEROL	NO	Y	LMGP13010004	Negative
		Y	LMGP10050003	Negative
		Y	LMGP10050006	Negative
		Y	LMGP10050008	Negative
L-1-PHOSPHATIDYL-GLYCEROL	NO	Y	LMGP04010002	Negative
		Y	LMGP04010004	Negative
		Y	LMGP04010027	Negative
		Y	LMGP04010033	Negative
L-1-PHOSPHATIDYL-GLYCEROL-P	NO	Y	LMGP05010001	Positive
		Y	LMGP05010002	Positive
CPD-9956	NO	Y	LMPR02010005	Positive
Ubiquinones_IN_CCO-PM-BAC-NEG	NO	Y	LMPR02010001	Negative
		Y	LMPR02010002	Negative
		Y	LMPR02010004	Negative
