# Supplementary material for: Pathway‐based integration of multi‐omics data reveals lipidomics alterations validated in an Alzheimer's disease mouse model and risk loci carriers
Source: J Neurochem. 2022 Dec 12;164(1):57–76. doi: 10.1111/jnc.15719 (PMC10107183; doi:10.1111/jnc.15719)
Supplement: Supplementary file 5 — Table S9 [file JNC-164-57-s006.xlsx]

## Sheet: Univ_analysis_ABCA7vsWT_negativ
log2FCneg	pvals	pvalsMW	Name	DB_ID	Lipid class	Lipid subclass
-1.05242	0.00819409	0.00407925	AC2SGL(16:0/28:0(2Me[S],4Me[S],6Me[S],8Me[R],10Me[R],12Me[R],13OH))	LMSL03001276	SL	SL03
-0.981162	0.00419896	0.002331	PG(22:6(4Z,7Z,10Z,13Z,16Z,19Z)/22:6(4Z,7Z,10Z,13Z,16Z,19Z)), PI(16:1(9Z)/16:1(9Z)), PI(17:1(9Z)/15:1(9Z)), PI(18:1(9Z)/14:1(9Z)), PI(12:0/20:2(11Z,14Z)), PI(14:0/18:2(9Z,12Z)), PI(15:0/17:2(9Z,12Z)), PI(15:1(9Z)/17:1(9Z)), PI(14:1(9Z)/18:1(9Z)), PI(20:2(11Z,14Z)/12:0), PI(18:2(9Z,12Z)/14:0), PI(17:2(9Z,12Z)/15:0)	LMGP04010977, LMGP06010938, LMGP06010221, LMGP06010292, LMGP06010028, LMGP06010899, LMGP06010112, LMGP06010138, LMGP06010088, LMGP06010526, LMGP06010310, LMGP06010250	GP	GP04
-0.965601	0.0335511	0.0174825	18:1-Glc-Campesterol	LMST01031134	ST	ST01
-0.916663	0.00593453	0.00407925	TG(12:0/15:1(9Z)/18:4(6Z,9Z,12Z,15Z))[iso6], TG(12:0/13:0/20:5(5Z,8Z,11Z,14Z,17Z))[iso6], TG(13:0/14:1(9Z)/18:4(6Z,9Z,12Z,15Z))[iso6]	LMGL03013305, LMGL03013199, LMGL03013714	GL	GL03
-0.913935	0.00106281	0.002331	PI(14:0/20:5(5Z,8Z,11Z,14Z,17Z)), PI(16:1(9Z)/18:4(6Z,9Z,12Z,15Z)), PI(20:4(5Z,8Z,11Z,14Z)/14:1(9Z)), PI(14:1(9Z)/20:4(5Z,8Z,11Z,14Z)), PI(18:4(6Z,9Z,12Z,15Z)/16:1(9Z)), PI(20:5(5Z,8Z,11Z,14Z,17Z)/14:0)	LMGP06010894, LMGP06010871, LMGP06010591, LMGP06010099, LMGP06010400, LMGP06010619	GP	GP06
-0.909837	0.0242333	0.0174825	PI(O-16:0/22:1(11Z)), PI(P-20:0/18:0), PI(O-20:0/18:1(9Z)), PI(O-18:0/20:1(11Z)), PI(P-18:0/20:0), PI(P-16:0/22:0), PG(17:0/22:1(11Z)), PG(19:0/20:1(11Z)), PG(21:0/18:1(9Z)), PG(20:0/19:1(9Z)), PG(22:0/17:1(9Z)), PG(22:1(11Z)/17:0), PG(20:1(11Z)/19:0), PG(19:1(9Z)/20:0), PG(18:1(9Z)/21:0), PG(17:1(9Z)/22:0)	LMGP06020016, LMGP06030068, LMGP06020053, LMGP06020035, LMGP06030047, LMGP06030025, LMGP04010245, LMGP04010469, LMGP04010685, LMGP04010521, LMGP04010708, LMGP04010733, LMGP04010545, LMGP04010499, LMGP04010336, LMGP04010273	GP	GP06
-0.89198	0.0029759	0.0174825	PC(17:2(9Z,12Z)/18:4(6Z,9Z,12Z,15Z)), PC(15:1(9Z)/20:5(5Z,8Z,11Z,14Z,17Z)), PC(13:0/22:6(4Z,7Z,10Z,13Z,16Z,19Z)), PE(20:3(8Z,11Z,14Z)/18:3(6Z,9Z,12Z)), PE(20:3(8Z,11Z,14Z)/18:3(9Z,12Z,15Z)), PE(18:2(9Z,12Z)/20:4(5Z,8Z,11Z,14Z)), PE(20:2(11Z,14Z)/18:4(6Z,9Z,12Z,15Z)), PE(18:1(9Z)/20:5(5Z,8Z,11Z,14Z,17Z)), PE(16:0/22:6(4Z,7Z,10Z,13Z,16Z,19Z)), PC(18:4(6Z,9Z,12Z,15Z)/17:2(9Z,12Z)), PC(20:5(5Z,8Z,11Z…	LMGP01011566, LMGP01011455, LMGP01011362, LMGP02010916, LMGP02010917, LMGP02011192, LMGP02010887, LMGP02011195, LMGP02010095, LMGP01011710, LMGP01011931, LMGP02010701, LMGP02010729, LMGP02010945, LMGP02010759, LMGP02011172, LMGP02011161, LMGP20020014, LMGP01012098	GP	GP01
-0.831999	0.00930542	0.0174825	PC(15:0/14:0), PC(16:0/13:0), PC(17:0/12:0), PC(19:0/10:0), PC(20:0/9:0), PC(8:0/21:0), PE(16:0/16:0), PE(17:0/15:0), PE(18:0/14:0), PE(19:0/13:0), PE(20:0/12:0), PC(14:0/15:0), PC(13:0/16:0), PC(12:0/17:0), PC(10:0/19:0), PC(9:0/20:0), PE(15:0/17:0), PE(14:0/18:0), PE(13:0/19:0), PE(12:0/20:0)	LMGP01011410, LMGP01011462, LMGP01011498, LMGP01010968, LMGP01011035, LMGP01011246, LMGP02010037, LMGP02011214, LMGP02011206, LMGP02011187, LMGP02011182, LMGP01010479, LMGP01011342, LMGP01011320, LMGP01010394, LMGP01011264, LMGP02011234, LMGP02011248, LMGP02011254, LMGP02011259	GP	GP01
-0.812005	0.0370504	0.0262238	Cer(d14:1/24:1), Cer(d16:1/22:1), Cer(d18:2/20:0), Cer(d16:2(4E,6E)/22:0), Cer(d14:2(4E,6E)/24:0)	LMSP02010041, LMSP02010049, LMSP02010026, LMSP02010065, LMSP02010058	SP	SP02
-0.806538	0.0480424	0.0262238	MGDG(18:2(9Z,12Z)/18:3(9Z,12Z,15Z))	LMGL05010024	GL	GL05
-0.763744	0.00511775	0.00699301	CL(1'-[18:1(9Z)/20:0],3'-[20:0/20:0]), CL(1'-[20:0/18:1(9Z)],3'-[20:0/20:0])	LMGP12010611, LMGP12010971	GP	GP12
-0.718978	0.0217705	0.0262238	PS(20:4(5Z,8Z,11Z,14Z)/18:3(9Z,12Z,15Z)), PS(18:3(6Z,9Z,12Z)/20:4(5Z,8Z,11Z,14Z)), PS(20:3(8Z,11Z,14Z)/18:4(6Z,9Z,12Z,15Z)), PS(18:2(9Z,12Z)/20:5(5Z,8Z,11Z,14Z,17Z)), PS(16:1(9Z)/22:6(4Z,7Z,10Z,13Z,16Z,19Z)), PS(18:3(9Z,12Z,15Z)/20:4(5Z,8Z,11Z,14Z)), PS(20:4(5Z,8Z,11Z,14Z)/18:3(6Z,9Z,12Z)), PS(18:4(6Z,9Z,12Z,15Z)/20:3(8Z,11Z,14Z)), PS(20:5(5Z,8Z,11Z,14Z,17Z)/18:2(9Z,12Z)), PS(22:6(4Z,7Z,10Z,13Z,1…	LMGP03010634, LMGP03010389, LMGP03010605, LMGP03010360, LMGP03010044, LMGP03010417, LMGP03010633, LMGP03010447, LMGP03010660, LMGP03010823	GP	GP03
-0.684992	0.00524035	0.002331	18:1-Glc-cholesterol, 16:1-Glc-Sitosterol, 16:0-Glc-Stigmasterol	LMST01010374, LMST01040214, LMST01040210	ST	ST01
-0.680735	0.00644808	0.00407925	TG(14:1(9Z)/17:2(9Z,12Z)/17:2(9Z,12Z))[iso3], TG(14:1(9Z)/14:1(9Z)/20:3(8Z,11Z,14Z))[iso3], TG(15:1(9Z)/15:1(9Z)/18:3(6Z,9Z,12Z))[iso3], TG(15:1(9Z)/15:1(9Z)/18:3(9Z,12Z,15Z))[iso3], TG(14:1(9Z)/16:1(9Z)/18:3(6Z,9Z,12Z))[iso6], TG(14:1(9Z)/16:1(9Z)/18:3(9Z,12Z,15Z))[iso6], TG(12:0/16:1(9Z)/20:4(5Z,8Z,11Z,14Z))[iso6], TG(12:0/18:1(9Z)/18:4(6Z,9Z,12Z,15Z))[iso6], TG(12:0/18:2(9Z,12Z)/18:3(6Z,9Z,12Z…	LMGL03012848, LMGL03012831, LMGL03012935, LMGL03012936, LMGL03014659, LMGL03014660, LMGL03013362, LMGL03013465, LMGL03013482, LMGL03013483, LMGL03013867, LMGL03013887, LMGL03013888, LMGL03013236, LMGL03012774, LMGL03014156, LMGL03014255, LMGL03013750, LMGL03014988, LMGL03014636, LMGL03013338, LMGL03013264, LMGL03013776, LMGL03012720	GL	GL03
-0.673842	0.0086688	0.00699301	PS(P-20:0/19:0), PS(O-20:0/19:1(9Z)), PS(P-18:0/21:0), PC(P-16:0/19:1(9Z)), PC(P-18:0/17:1(9Z)), PC(P-20:0/15:1(9Z)), PE(P-16:0/22:1(11Z)), PE(P-18:0/20:1(11Z)), PE(P-20:0/18:1(9Z)), PC(O-18:0/17:2(9Z,12Z)), PE(O-20:0/18:2(9Z,12Z)), PE(O-18:0/20:2(11Z,14Z)), PE(O-16:0/22:2(13Z,16Z))	LMGP03030073, LMGP03020058, LMGP03030051, LMGP01030035, LMGP01030055, LMGP01030079, LMGP02030031, LMGP02030053, LMGP02030074, LMGP01020201, LMGP02020073, LMGP02020055, LMGP02020036	GP	GP03
-0.665886	0.0392743	0.0530303	PC(19:0/22:1(11Z)), PC(21:0/20:1(11Z)), PC(22:0/19:1(9Z)), PE(20:0/24:1(15Z)), PE(22:0/22:1(11Z)), PE(22:0/22:1(13Z)), PE(24:0/20:1(11Z)), PC(22:1(11Z)/19:0), PC(20:1(11Z)/21:0), PC(19:1(9Z)/22:0), PE(22:1(11Z)/22:0)	LMGP01011752, LMGP01011971, LMGP01011993, LMGP02010288, LMGP02011036, LMGP02010291, LMGP02010295, LMGP01012021, LMGP01011829, LMGP01011782, LMGP02011066	GP	GP01
-0.663287	0.00511678	0.00699301	PC(P-18:0/22:1(11Z)), PC(P-20:0/20:1(11Z)), PC(O-20:0/20:2(11Z,14Z)), PC(O-18:0/22:2(13Z,16Z)), PC(O-18:2(9Z,12Z)/22:0)	LMGP01030071, LMGP01030094, LMGP01020236, LMGP01020214, LMGP01020272	GP	GP01
-0.646126	0.0065619	0.00407925	18:1-Glc-cholesterol, 16:1-Glc-Sitosterol, 16:0-Glc-Stigmasterol	LMST01010374, LMST01040214, LMST01040210	ST	ST01
-0.644589	0.00588521	0.00407925	GlcCer(d18:2/23:0)	LMSP0501AA38	SP	SP05
-0.642206	0.0369126	0.0378788	Galalpha1-3Galalpha1-4Galbeta1-4Glcbeta-Cer(d18:1/20:0), Galalpha1-3Galalpha1-3Galbeta1-4Glcbeta-Cer(d18:1/20:0), Fucalpha1-2Galalpha1-3Galbeta1-4Glcbeta-Cer(d18:1/18:0)	LMSP0502AL03, LMSP0505DM03, LMSP0506AA02	SP	SP05
-0.631	0.0102487	0.0110723	DG(21:0/22:6(4Z,7Z,10Z,13Z,16Z,19Z)/0:0)[iso2]	LMGL02010290	GL	GL02
-0.60684	0.0328484	0.0378788	GlcCer(d18:2/22:0), GlcCer(d16:2(4E,6E)/24:0)	LMSP0501AA37, LMSP0501AA64	SP	SP05
-0.604303	0.0312286	0.0530303	beta-hydroarchaetidylglycerol, TG(14:1(9Z)/14:1(9Z)/22:4(7Z,10Z,13Z,16Z))[iso3], TG(14:1(9Z)/18:2(9Z,12Z)/18:3(6Z,9Z,12Z))[iso6], TG(14:1(9Z)/18:2(9Z,12Z)/18:3(9Z,12Z,15Z))[iso6], TG(15:1(9Z)/15:1(9Z)/20:4(5Z,8Z,11Z,14Z))[iso3], TG(15:1(9Z)/17:2(9Z,12Z)/18:3(6Z,9Z,12Z))[iso6], TG(15:1(9Z)/17:2(9Z,12Z)/18:3(9Z,12Z,15Z))[iso6], TG(14:1(9Z)/16:1(9Z)/20:4(5Z,8Z,11Z,14Z))[iso6], TG(16:1(9Z)/16:1(9Z)/1…	LMGP04040007, LMGL03012839, LMGL03014788, LMGL03014789, LMGL03012944, LMGL03015457, LMGL03015458, LMGL03014668, LMGL03012990, LMGL03015437, LMGL03014771, LMGL03013473, LMGL03013491, LMGL03013508, LMGL03013525, LMGL03013540, LMGL03012782, LMGL03014263, LMGL03014384, LMGL03012794, LMGL03014164, LMGL03014401, LMGL03012795, LMGL03013758, LMGL03014996, LMGL03015108, LMGL03014644, LMGL03013346, LMGL030…	GP	GP04
-0.600255	0.00536849	0.00407925	16:1-Glc-Campesterol	LMST01031131	ST	ST01
-0.595483	0.0280147	0.0110723	PE(P-18:0/20:3(8Z,11Z,14Z)), PE(P-20:0/18:3(6Z,9Z,12Z)), PE(P-20:0/18:3(9Z,12Z,15Z)), PC(O-15:0/20:4(5Z,8Z,11Z,14Z)), PE(O-20:0/18:4(6Z,9Z,12Z,15Z)), PE(O-18:0/20:4(5Z,8Z,11Z,14Z)), PE(O-16:0/22:4(7Z,10Z,13Z,16Z))	LMGP02030055, LMGP02030076, LMGP02030077, LMGP01020026, LMGP02020076, LMGP02020092, LMGP02020037	GP	GP02
-0.590958	0.0118367	0.0174825	DG(19:1(9Z)/22:5(7Z,10Z,13Z,16Z,19Z)/0:0)[iso2], DG(19:0/22:6(4Z,7Z,10Z,13Z,16Z,19Z)/0:0)[iso2]	LMGL02010544, LMGL02010250	GL	GL02
-0.588361	0.0130559	0.0110723	PE(P-20:0/22:2(13Z,16Z))	LMGP02030090	GP	GP02
-0.587431	0.0342905	0.0378788	TG(14:1(9Z)/15:1(9Z)/18:3(6Z,9Z,12Z))[iso6], TG(14:1(9Z)/15:1(9Z)/18:3(9Z,12Z,15Z))[iso6], TG(12:0/15:1(9Z)/20:4(5Z,8Z,11Z,14Z))[iso6], TG(12:0/17:1(9Z)/18:4(6Z,9Z,12Z,15Z))[iso6], TG(12:0/17:2(9Z,12Z)/18:3(6Z,9Z,12Z))[iso6], TG(12:0/17:2(9Z,12Z)/18:3(9Z,12Z,15Z))[iso6], TG(12:0/13:0/22:5(7Z,10Z,13Z,16Z,19Z))[iso6], TG(13:0/16:1(9Z)/18:4(6Z,9Z,12Z,15Z))[iso6], TG(13:0/14:0/20:5(5Z,8Z,11Z,14Z,17Z)…	LMGL03014608, LMGL03014609, LMGL03013312, LMGL03013402, LMGL03013422, LMGL03013423, LMGL03013206, LMGL03013820, LMGL03013693, LMGL03014204, LMGL03014583, LMGL03013286, LMGL03013721	GL	GL03
-0.585317	0.0074372	0.00699301	L-Oleandrosyl-oleandolide	LMPK04000033	PK	PK04
-0.58402	0.0224191	0.0262238	CL(1'-[18:0/20:0],3'-[18:1(9Z)/20:0]), CL(1'-[18:1(9Z)/18:0],3'-[20:0/20:0]), CL(1'-[18:1(9Z)/20:0],3'-[20:0/18:0]), CL(1'-[18:0/18:1(9Z)],3'-[20:0/20:0]), CL(1'-[18:0/20:0],3'-[20:0/18:1(9Z)]), CL(1'-[20:0/18:0],3'-[20:0/18:1(9Z)])	LMGP12010383, LMGP12010503, LMGP12010608, LMGP12010323, LMGP12010393, LMGP12010933	GP	GP12
-0.582928	0.0326793	0.0378788	PC(P-18:0/22:1(11Z)), PC(P-20:0/20:1(11Z)), PC(O-20:0/20:2(11Z,14Z)), PC(O-18:0/22:2(13Z,16Z)), PC(O-18:2(9Z,12Z)/22:0)	LMGP01030071, LMGP01030094, LMGP01020236, LMGP01020214, LMGP01020272	GP	GP01
-0.582832	0.0143654	0.0110723	sodium 4R,12S-dihydroxy-9-oxo-5E,7Z,10Z,13Z-prostatetraenoate-cyclo[8,12]	LMFA03120020	FA	FA03
-0.565669	0.0232751	0.0262238	CL(1'-[18:0/18:0],3'-[20:4(5Z,8Z,11Z,14Z)/18:0]), CL(1'-[18:0/18:0],3'-[18:0/20:4(5Z,8Z,11Z,14Z)]), CL(1'-[16:0/18:0],3'-[20:4(5Z,8Z,11Z,14Z)/20:0]), CL(1'-[18:0/16:0],3'-[20:4(5Z,8Z,11Z,14Z)/20:0]), CL(1'-[18:2(9Z,12Z)/18:0],3'-[18:2(9Z,12Z)/20:0]), CL(1'-[18:1(9Z)/18:1(9Z)],3'-[18:2(9Z,12Z)/20:0]), CL(1'-[18:0/18:2(9Z,12Z)],3'-[18:2(9Z,12Z)/20:0]), CL(1'-[18:1(9Z)/20:0],3'-[18:2(9Z,12Z)/18:1(9Z…	LMGP12010290, LMGP12010270, LMGP12010077, LMGP12010257, LMGP12010713, LMGP12010533, LMGP12010353, LMGP12010603, LMGP12010563, LMGP12010182, LMGP12010162, LMGP12010397, LMGP12010388, LMGP12010197, LMGP12010937, LMGP12010902, LMGP12010788, LMGP12010753, LMGP12010718, LMGP12010573, LMGP12010538, LMGP12010212, LMGP12010072, LMGP12010427, LMGP12010358, LMGP12010252	GP	GP12
-0.559112	0.0122617	0.00699301	PC(P-16:0/22:2(13Z,16Z)), PC(P-18:0/20:2(11Z,14Z)), PC(P-20:0/18:2(9Z,12Z)), PC(O-20:0/18:3(6Z,9Z,12Z)), PC(O-20:0/18:3(9Z,12Z,15Z)), PC(O-18:0/20:3(8Z,11Z,14Z)), GlcCer(d16:2(4E,6E)/24:0(2OH))	LMGP01030044, LMGP01030066, LMGP01030087, LMGP01020229, LMGP01020230, LMGP01020211, LMSP0501AA81	GP	GP01
-0.548599	0.0286124	0.0262238	GlcCer(d18:2/23:0)	LMSP0501AA38	SP	SP05
-0.545735	0.0250707	0.0262238	TG(14:1(9Z)/17:2(9Z,12Z)/17:2(9Z,12Z))[iso3], TG(14:1(9Z)/14:1(9Z)/20:3(8Z,11Z,14Z))[iso3], TG(15:1(9Z)/15:1(9Z)/18:3(6Z,9Z,12Z))[iso3], TG(15:1(9Z)/15:1(9Z)/18:3(9Z,12Z,15Z))[iso3], TG(14:1(9Z)/16:1(9Z)/18:3(6Z,9Z,12Z))[iso6], TG(14:1(9Z)/16:1(9Z)/18:3(9Z,12Z,15Z))[iso6], TG(12:0/16:1(9Z)/20:4(5Z,8Z,11Z,14Z))[iso6], TG(12:0/18:1(9Z)/18:4(6Z,9Z,12Z,15Z))[iso6], TG(12:0/18:2(9Z,12Z)/18:3(6Z,9Z,12Z…	LMGL03012848, LMGL03012831, LMGL03012935, LMGL03012936, LMGL03014659, LMGL03014660, LMGL03013362, LMGL03013465, LMGL03013482, LMGL03013483, LMGL03013867, LMGL03013887, LMGL03013888, LMGL03013236, LMGL03012774, LMGL03014156, LMGL03014255, LMGL03013750, LMGL03014988, LMGL03014636, LMGL03013338, LMGL03013264, LMGL03013776, LMGL03012720	GL	GL03
-0.542233	0.0364512	0.0378788	PI-Cer(d18:1/22:0), LacCer(d18:0/16:0)	LMSP03030001, LMSP0501AB14	SP	SP03
-0.539996	0.00661742	0.00699301	16:1-Glc-Campesterol	LMST01031131	ST	ST01
-0.537073	0.0287709	0.0530303	Cer(d18:2/23:0)	LMSP02010030	SP	SP02
-0.527839	0.0278968	0.0378788	18:1-Glc-Campesterol	LMST01031134	ST	ST01
-0.525879	0.01734	0.00407925	CL(1'-[18:0/20:0],3'-[20:4(5Z,8Z,11Z,14Z)/20:0]), CL(1'-[20:0/20:0],3'-[20:4(5Z,8Z,11Z,14Z)/18:0]), CL(1'-[20:0/18:0],3'-[20:4(5Z,8Z,11Z,14Z)/20:0]), CL(1'-[18:0/20:4(5Z,8Z,11Z,14Z)],3'-[20:0/20:0]), CL(1'-[18:0/20:0],3'-[20:0/20:4(5Z,8Z,11Z,14Z)]), CL(1'-[20:0/18:0],3'-[20:0/20:4(5Z,8Z,11Z,14Z)])	LMGP12010401, LMGP12011046, LMGP12010941, LMGP12010431, LMGP12010396, LMGP12010936	GP	GP12
-0.524958	0.0469276	0.0530303	PC(P-20:0/17:2(9Z,12Z)), PE(P-18:0/22:2(13Z,16Z)), PE(P-20:0/20:2(11Z,14Z)), PE(O-20:0/20:3(8Z,11Z,14Z))	LMGP01030084, LMGP02030060, LMGP02030083, LMGP02020082	GP	GP01
-0.517807	0.00794391	0.0110723	GlcCer(d16:2(4E,6E)/24:0(2OH))	LMSP0501AA81	SP	SP05
-0.508191	0.00470967	0.000582751	PC(P-18:0/22:1(11Z)), PC(P-20:0/20:1(11Z)), PC(O-20:0/20:2(11Z,14Z)), PC(O-18:0/22:2(13Z,16Z)), PC(O-18:2(9Z,12Z)/22:0)	LMGP01030071, LMGP01030094, LMGP01020236, LMGP01020214, LMGP01020272	GP	GP01
-0.502784	0.00610559	0.0174825	Sphingofungin A, Anandamide (22:6, n-3)	LMSP01080061, LMFA08040009	SP	SP01
-0.484131	0.0262001	0.0378788	PC(18:1(11Z)/22:2(13Z,16Z)), PC(18:1(9Z)/22:2(13Z,16Z)), PC(20:1(11Z)/20:2(11Z,14Z)), PC(22:1(13Z)/18:2(9Z,12Z)), PC(22:1(11Z)/18:2(9Z,12Z)), PC(18:0/22:3(10Z,13Z,16Z)), PC(20:0/20:3(5Z,8Z,11Z)), PC(20:0/20:3(8Z,11Z,14Z)), PC(20:0/20:3(11Z,14Z,17Z)), PC(22:0/18:3(6Z,9Z,12Z)), PC(22:0/18:3(9Z,12Z,15Z)), PC(22:2(13Z,16Z)/18:1(11Z)), PC(22:2(13Z,16Z)/18:1(9Z)), PC(20:2(11Z,14Z)/20:1(11Z)), PC(18:2(9…	LMGP01012159, LMGP01011612, LMGP01011825, LMGP01012222, LMGP01012017, LMGP01010812, LMGP01012185, LMGP01011799, LMGP01011022, LMGP01011989, LMGP01011990, LMGP01012230, LMGP01012047, LMGP01011855, LMGP01012172, LMGP01011637, LMGP01012202, LMGP01011885, LMGP01011666, LMGP01011695	GP	GP01
-0.465114	0.0207561	0.0378788	PI(13:0/20:1(11Z)), PI(14:0/19:1(9Z)), PI(15:0/18:1(9Z)), PI(16:0/17:1(9Z)), PI(17:0/16:1(9Z)), PI(18:0/15:1(9Z)), PI(19:0/14:1(9Z)), PI(20:1(11Z)/13:0), PI(19:1(9Z)/14:0), PI(18:1(9Z)/15:0), PI(17:1(9Z)/16:0), PI(16:1(9Z)/17:0), PI(15:1(9Z)/18:0), PI(14:1(9Z)/19:0)	LMGP06010051, LMGP06010069, LMGP06010113, LMGP06010879, LMGP06010198, LMGP06010279, LMGP06010424, LMGP06010497, LMGP06010450, LMGP06010293, LMGP06010222, LMGP06010176, LMGP06010140, LMGP06010093	GP	GP06
-0.454641	0.0459922	0.0174825	PS(21:0/21:0), PS(22:0/20:0), PS(20:0/22:0), PC(14:0/24:1(15Z)), PC(16:0/22:1(11Z)), PC(16:0/22:1(13Z)), PC(18:0/20:1(5Z)), PC(18:0/20:1(8Z)), PC(18:0/20:1(11Z)), PC(18:0/20:1(13Z)), PC(18:0/20:1(14Z)), PC(19:0/19:1(9Z)), PC(20:0/18:1(6Z)), PC(20:0/18:1(7Z)), PC(20:0/18:1(9Z)), PC(20:0/18:1(11Z)), PC(21:0/17:1(9Z)), PC(22:0/16:1(9Z)), PE(19:0/22:1(11Z)), PE(21:0/20:1(11Z)), PE(22:0/19:1(9Z)), PC(…	LMGP03010851, LMGP03010716, LMGP03010946, LMGP01010516, LMGP01011471, LMGP01010638, LMGP01010786, LMGP01010787, LMGP01010783, LMGP01010784, LMGP01010785, LMGP01011743, LMGP01011008, LMGP01011009, LMGP01011010, LMGP01011005, LMGP01011961, LMGP01011984, LMGP02010789, LMGP02011007, LMGP02011029, LMGP01012010, LMGP01011816, LMGP01011773, LMGP01010879, LMGP01011545, LMGP01011494, LMGP02011057, LMGP020…	GP	GP03
-0.449621	0.00763507	0.0110723	PG(17:0/22:1(11Z)), PG(19:0/20:1(11Z)), PG(21:0/18:1(9Z)), PG(20:0/19:1(9Z)), PG(22:0/17:1(9Z)), PG(22:1(11Z)/17:0), PG(20:1(11Z)/19:0), PG(19:1(9Z)/20:0), PG(18:1(9Z)/21:0), PG(17:1(9Z)/22:0), PA(21:0/19:1(9Z)), PA(22:0/18:1(9Z)), PA(18:0/22:1(11Z)), PA(20:0/20:1(11Z)), PA(22:1(11Z)/18:0), PA(20:1(11Z)/20:0), PA(19:1(9Z)/21:0), PA(18:1(9Z)/22:0)	LMGP04010245, LMGP04010469, LMGP04010685, LMGP04010521, LMGP04010708, LMGP04010733, LMGP04010545, LMGP04010499, LMGP04010336, LMGP04010273, LMGP10010690, LMGP10010947, LMGP10010318, LMGP10010950, LMGP10010735, LMGP10010545, LMGP10010503, LMGP10010958	GP	GP04
-0.448411	0.010558	0.0378788	CL(1'-[18:2(9Z,12Z)/20:0],3'-[20:4(5Z,8Z,11Z,14Z)/20:0]), CL(1'-[20:0/20:0],3'-[20:4(5Z,8Z,11Z,14Z)/18:2(9Z,12Z)]), CL(1'-[20:0/18:2(9Z,12Z)],3'-[20:4(5Z,8Z,11Z,14Z)/20:0]), CL(1'-[18:2(9Z,12Z)/20:4(5Z,8Z,11Z,14Z)],3'-[20:0/20:0]), CL(1'-[18:2(9Z,12Z)/20:0],3'-[20:0/20:4(5Z,8Z,11Z,14Z)]), CL(1'-[20:0/18:2(9Z,12Z)],3'-[20:0/20:4(5Z,8Z,11Z,14Z)])	LMGP12010833, LMGP12011048, LMGP12011013, LMGP12010863, LMGP12010828, LMGP12011008	GP	GP12
-0.44143	0.0170093	0.0110723	PE(P-20:0/20:5(5Z,8Z,11Z,14Z,17Z)), PE(O-18:0/22:6(4Z,7Z,10Z,13Z,16Z,19Z)), TG(13:0/13:0/13:0), TG(12:0/13:0/14:0)[iso6], TG(12:0/12:0/15:0)[iso3]	LMGP02030086, LMGP02020104, LMGL03012619, LMGL03013177, LMGL03012630	GP	GP02
-0.44063	0.0428191	0.0378788	Cer(d14:1/24:1), Cer(d16:1/22:1), Cer(d18:2/20:0), Cer(d16:2(4E,6E)/22:0), Cer(d14:2(4E,6E)/24:0)	LMSP02010041, LMSP02010049, LMSP02010026, LMSP02010065, LMSP02010058	SP	SP02
-0.438144	0.00794358	0.0110723	PE(P-18:0/22:4(7Z,10Z,13Z,16Z)), PE(P-20:0/20:4(5Z,8Z,11Z,14Z)), PE(O-20:0/20:5(5Z,8Z,11Z,14Z,17Z))	LMGP02030061, LMGP02030085, LMGP02020084	GP	GP02
-0.43786	0.0248468	0.0262238	PC(P-18:0/22:6(4Z,7Z,10Z,13Z,16Z,19Z)), TG(12:0/12:0/18:1(9Z))[iso3], TG(12:0/13:0/17:1(9Z))[iso6], TG(13:0/13:0/16:1(9Z))[iso3], TG(12:0/14:0/16:1(9Z))[iso6], TG(13:0/14:0/15:1(9Z))[iso6], TG(14:0/14:0/14:1(9Z))[iso3], TG(12:0/15:0/15:1(9Z))[iso6], TG(13:0/14:1(9Z)/15:0)[iso6], TG(12:0/14:1(9Z)/16:0)[iso6]	LMGP01030014, LMGL03012638, LMGL03013184, LMGL03012696, LMGL03013212, LMGL03013674, LMGL03012753, LMGL03013267, LMGL03013702, LMGL03013240	GP	GP01
-0.435471	0.0351412	0.0174825	16:2-Glc-Cholesterol, DG(22:3(10Z,13Z,16Z)/22:4(7Z,10Z,13Z,16Z)/0:0)[iso2], DG(22:2(13Z,16Z)/22:5(7Z,10Z,13Z,16Z,19Z)/0:0)[iso2], DG(22:1(13Z)/22:6(4Z,7Z,10Z,13Z,16Z,19Z)/0:0)[iso2]	LMST01010372, LMGL02010292, LMGL02010299, LMGL02010297	ST	ST01
-0.425605	0.0450079	0.0530303	CL(1'-[20:4(5Z,8Z,11Z,14Z)/20:0],3'-[20:4(5Z,8Z,11Z,14Z)/20:0]), CL(1'-[20:0/20:0],3'-[20:4(5Z,8Z,11Z,14Z)/20:4(5Z,8Z,11Z,14Z)]), CL(1'-[20:0/20:4(5Z,8Z,11Z,14Z)],3'-[20:4(5Z,8Z,11Z,14Z)/20:0]), CL(1'-[20:0/20:4(5Z,8Z,11Z,14Z)],3'-[20:0/20:4(5Z,8Z,11Z,14Z)])	LMGP12011265, LMGP12011050, LMGP12011085, LMGP12011080	GP	GP12
-0.424448	0.047863	0.0728438	TG(12:0/16:1(9Z)/17:1(9Z))[iso6], TG(12:0/15:1(9Z)/18:1(9Z))[iso6], TG(12:0/14:1(9Z)/19:1(9Z))[iso6], TG(12:0/13:0/20:2(11Z,14Z))[iso6], TG(13:0/16:1(9Z)/16:1(9Z))[iso3], TG(13:0/15:1(9Z)/17:1(9Z))[iso6], TG(13:0/14:1(9Z)/18:1(9Z))[iso6], TG(13:0/14:0/18:2(9Z,12Z))[iso6], TG(14:0/14:0/17:2(9Z,12Z))[iso3], TG(14:0/15:1(9Z)/16:1(9Z))[iso6], TG(14:0/14:1(9Z)/17:1(9Z))[iso6], TG(14:1(9Z)/15:0/16:1(9Z…	LMGL03013348, LMGL03013301, LMGL03013252, LMGL03013196, LMGL03012727, LMGL03013762, LMGL03013710, LMGL03013682, LMGL03012760, LMGL03014195, LMGL03014142, LMGL03014574, LMGL03013275, LMGL03013736, LMGL03012899, LMGL03013325, LMGL03014600, LMGL03012817	GL	GL03
-0.42138	0.037457	0.0728438	PI(20:0/19:0), PI(21:0/18:0), PI(22:0/17:0), PI(19:0/20:0), PI(18:0/21:0), PI(17:0/22:0)	LMGP06010488, LMGP06010821, LMGP06010676, LMGP06010436, LMGP06010287, LMGP06010212	GP	GP06
-0.418149	0.0292368	0.0378788	Cyanidin 3-(6''-malonyl-2''-glucuronosylglucoside), Cyanidin 3-(4''-malonyl-2''-glucuronosylglucoside)	LMPK12010150, LMPK12010149	PK	PK12
-0.415503	0.0483302	0.0174825	Zeaxanthin diglucoside/ Zeaxanthin beta-D-diglucoside, PC(22:4(7Z,10Z,13Z,16Z)/20:5(5Z,8Z,11Z,14Z,17Z)), PC(20:3(8Z,11Z,14Z)/22:6(4Z,7Z,10Z,13Z,16Z,19Z)), PC(20:5(5Z,8Z,11Z,14Z,17Z)/22:4(7Z,10Z,13Z,16Z)), PC(22:6(4Z,7Z,10Z,13Z,16Z,19Z)/20:3(8Z,11Z,14Z))	LMPR01070099, LMGP01012090, LMGP01011896, LMGP01011954, LMGP01012118	PR	PR01
-0.415298	0.0406127	0.0262238	PC(P-15:0/0:0), PE(P-18:0/0:0), PE(O-18:1(9Z)/0:0)	LMGP01070003, LMGP02070002, LMGP02060004	GP	GP01
-0.411839	0.0286676	0.0530303	PS(20:5(5Z,8Z,11Z,14Z,17Z)/20:5(5Z,8Z,11Z,14Z,17Z)), PS(18:4(6Z,9Z,12Z,15Z)/22:6(4Z,7Z,10Z,13Z,16Z,19Z)), PS(22:6(4Z,7Z,10Z,13Z,16Z,19Z)/18:4(6Z,9Z,12Z,15Z))	LMGP03010671, LMGP03010455, LMGP03010832	GP	GP03
-0.407227	0.00987894	0.0174825	PG(22:1(11Z)/0:0)	LMGP04050026	GP	GP04
-0.393161	0.00542286	0.00699301	PC(O-14:0/16:0), PC(O-18:0/12:0), PC(O-16:0/14:0), PE(O-20:0/13:0), PE(O-18:0/15:0), PE(O-16:0/17:0)	LMGP01020012, LMGP01020193, LMGP01020178, LMGP02020062, LMGP02020042, LMGP02020102	GP	GP01
-0.392165	0.0213762	0.0378788	1-(6-[5]-ladderane-hexanoyl)-2-(8-[3]-ladderane-octanyl)-sn-glycero-3-phospho-(1'-sn-glycerol), PC(P-16:0/18:4(6Z,9Z,12Z,15Z)), PC(18:4(6Z,9Z,12Z,15Z)/P-16:0)	LMGP04110002, LMGP01030033, LMGP01090033	GP	GP04
-0.391281	0.0327037	0.0262238	20-oxo-heneicosanoic acid, 5-oxo-heneicosanoic acid, 3-oxo-heneicosanoic acid, 2-oxo-heneicosanoic acid, 2-methyl-7R,8S-Epoxy-17-octadecene, 12Z-Nonadecen-9-one, 10Z-Nonadecen-2-one, 10Z-Nonadecenal, 9S,10R-Epoxy-6Z-nonadecene, 6R,7S-Epoxy-9Z-nonadecene, 9Z-Nonadecenal, 7-Ethyl-4-heptadecen-6-one	LMFA01060136, LMFA01060138, LMFA01060137, LMFA01060135, LMFA12000281, LMFA12000204, LMFA12000203, LMFA06000245, LMFA12000291, LMFA12000292, LMFA06000246, LMFA12000269	FA	FA01
-0.387472	0.00655394	0.00699301	PC(19:1(9Z)/22:4(7Z,10Z,13Z,16Z)), PC(21:0/20:5(5Z,8Z,11Z,14Z,17Z)), PE(22:1(11Z)/22:4(7Z,10Z,13Z,16Z)), PC(22:4(7Z,10Z,13Z,16Z)/19:1(9Z)), PC(20:5(5Z,8Z,11Z,14Z,17Z)/21:0), PE(22:4(7Z,10Z,13Z,16Z)/22:1(11Z))	LMGP01011785, LMGP01011975, LMGP02011069, LMGP01012084, LMGP01011950, LMGP02011129	GP	GP01
-0.381295	0.0337886	0.0262238	PG(22:2(13Z,16Z)/22:4(7Z,10Z,13Z,16Z)), PG(22:0/22:6(4Z,7Z,10Z,13Z,16Z,19Z)), PG(22:4(7Z,10Z,13Z,16Z)/22:2(13Z,16Z)), PG(22:6(4Z,7Z,10Z,13Z,16Z,19Z)/22:0), alpha,alpha'-Trehalose 6,6'-dipalmitate, alpha,alpha'-Trehalose 6-mycolate	LMGP04010785, LMGP04010979, LMGP04010815, LMGP04010842, LMSL03001272, LMFA01160001	GP	GP04
-0.379421	0.00795049	0.0110723	PC(20:2(11Z,14Z)/20:3(8Z,11Z,14Z)), PC(22:2(13Z,16Z)/18:3(6Z,9Z,12Z)), PC(22:2(13Z,16Z)/18:3(9Z,12Z,15Z)), PC(18:1(11Z)/22:4(7Z,10Z,13Z,16Z)), PC(20:3(5Z,8Z,11Z)/20:2(11Z,14Z)), PC(18:1(9Z)/22:4(7Z,10Z,13Z,16Z)), PC(20:1(11Z)/20:4(5Z,8Z,11Z,14Z)), PC(20:1(11Z)/20:4(8Z,11Z,14Z,17Z)), PC(22:1(13Z)/18:4(6Z,9Z,12Z,15Z)), PC(22:1(11Z)/18:4(6Z,9Z,12Z,15Z)), PC(18:0/22:5(4Z,7Z,10Z,13Z,16Z)), PC(18:0/22:…	LMGP01011857, LMGP01012049, LMGP01012050, LMGP01012160, LMGP01012204, LMGP01011613, LMGP01011827, LMGP01012188, LMGP01012225, LMGP01012020, LMGP01010816, LMGP01010818, LMGP01011800, LMGP01011887, LMGP01011668, LMGP01011697, LMGP01012231, LMGP01012191, LMGP01012078, LMGP01011916, LMGP01012214, LMGP01012183, LMGP01011727, LMGP01011944	GP	GP01
-0.379163	0.0483068	0.0530303	16:3-Glc-Cholesterol, DG(22:4(7Z,10Z,13Z,16Z)/22:4(7Z,10Z,13Z,16Z)/0:0), DG(22:3(10Z,13Z,16Z)/22:5(7Z,10Z,13Z,16Z,19Z)/0:0)[iso2], DG(22:2(13Z,16Z)/22:6(4Z,7Z,10Z,13Z,16Z,19Z)/0:0)[iso2]	LMST01010373, LMGL02010298, LMGL02010296, LMGL02010302	ST	ST01
-0.374771	0.00730321	0.00407925	PG(P-20:0/18:0), PG(O-20:0/18:1(9Z)), PG(O-18:0/20:1(11Z)), PG(O-16:0/22:1(11Z)), PG(P-18:0/20:0), PG(P-16:0/22:0), TG(12:0/18:4(6Z,9Z,12Z,15Z)/18:4(6Z,9Z,12Z,15Z))[iso3]	LMGP04030067, LMGP04020052, LMGP04020034, LMGP04020015, LMGP04030046, LMGP04030024, LMGL03012674	GP	GP04
-0.374257	0.0370063	0.0530303	PS(19:0/22:1(11Z)), PS(21:0/20:1(11Z)), PS(22:0/19:1(9Z)), PS(22:1(11Z)/19:0), PS(20:1(11Z)/21:0), PS(19:1(9Z)/22:0), PC(20:1(11Z)/17:1(9Z)), PC(19:1(9Z)/18:1(9Z)), PC(22:1(11Z)/15:1(9Z)), PC(15:0/22:2(13Z,16Z)), PC(17:0/20:2(11Z,14Z)), PC(19:0/18:2(9Z,12Z)), PC(20:0/17:2(9Z,12Z)), PE(20:1(11Z)/20:1(11Z)), PE(22:1(11Z)/18:1(9Z)), PE(18:0/22:2(13Z,16Z)), PE(20:0/20:2(11Z,14Z)), PE(22:0/18:2(9Z,12Z…	LMGP03010476, LMGP03010693, LMGP03010715, LMGP03010742, LMGP03010552, LMGP03010506, LMGP01011814, LMGP01011768, LMGP01012009, LMGP01011428, LMGP01011513, LMGP01011739, LMGP01011793, LMGP02011175, LMGP02011052, LMGP02010634, LMGP02010140, LMGP02011024, LMGP01011540, LMGP01011606, LMGP01011458, LMGP01012039, LMGP01011843, LMGP01011628, LMGP01011569, LMGP02010650, LMGP02011082, LMGP02010890, LMGP020…	GP	GP03
-0.359617	0.0389927	0.0530303	PC(17:2(9Z,12Z)/18:3(9Z,12Z,15Z)), PC(18:3(6Z,9Z,12Z)/17:2(9Z,12Z)), PC(15:1(9Z)/20:4(5Z,8Z,11Z,14Z)), PC(17:1(9Z)/18:4(6Z,9Z,12Z,15Z)), PC(15:0/20:5(5Z,8Z,11Z,14Z,17Z)), PE(18:2(9Z,12Z)/20:3(8Z,11Z,14Z)), PE(20:2(11Z,14Z)/18:3(6Z,9Z,12Z)), PE(20:2(11Z,14Z)/18:3(9Z,12Z,15Z)), PE(16:1(9Z)/22:4(7Z,10Z,13Z,16Z)), PE(18:1(9Z)/20:4(5Z,8Z,11Z,14Z)), PE(20:1(11Z)/18:4(6Z,9Z,12Z,15Z)), PE(18:0/20:5(5Z,8Z…	LMGP01011565, LMGP01011650, LMGP01011454, LMGP01011536, LMGP01011425, LMGP02010672, LMGP02010885, LMGP02010886, LMGP02010538, LMGP02011196, LMGP02010857, LMGP02011201, LMGP20020012, LMGP01011681, LMGP01011564, LMGP01011902, LMGP01011709, LMGP01011930, LMGP02010915, LMGP02010700, LMGP02010728, LMGP02011109, LMGP02010944, LMGP02010758, LMGP02010973, LMGP20020006, LMGP20020009	GP	GP01
-0.359614	0.00585226	0.00699301	GalNAcbeta1-4Galbeta1-4Glcbeta-Cer(d18:1/18:0), GlcNAcbeta1-4Manbeta1-4Glcbeta-Cer(d18:1/18:0), GlcNAcbeta1-3Galbeta1-4Glcbeta-Cer(d18:1/18:0)	LMSP0503AA02, LMSP0508AA02, LMSP0504AA02	SP	SP05
-0.354366	0.0328339	0.0530303	PG(14:1(9Z)/18:3(9Z,12Z,15Z)), PG(18:3(6Z,9Z,12Z)/14:1(9Z)), PG(12:0/20:4(5Z,8Z,11Z,14Z)), PG(14:0/18:4(6Z,9Z,12Z,15Z)), PG(18:3(9Z,12Z,15Z)/14:1(9Z)), PG(14:1(9Z)/18:3(6Z,9Z,12Z)), PG(20:4(5Z,8Z,11Z,14Z)/12:0), PG(18:4(6Z,9Z,12Z,15Z)/14:0), PC(14:0/14:0), PC(15:0/13:0), PC(16:0/12:0), PC(17:0/11:0), PC(18:0/10:0), PC(19:0/9:0), PC(7:0/21:0), PE(16:0/15:0), PE(17:0/14:0), PE(18:0/13:0), PE(19:0/1…	LMGP04010123, LMGP04010369, LMGP04010062, LMGP04010926, LMGP04010400, LMGP04010122, LMGP04010620, LMGP04010427, LMGP01010477, LMGP01010528, LMGP01010557, LMGP01010701, LMGP01010732, LMGP01010986, LMGP01011237, LMGP02011229, LMGP02010540, LMGP02010621, LMGP02011188, LMGP01010459, LMGP01010435, LMGP01010414, LMGP01010390, LMGP01011263, LMGP01011245, LMGP02011236, LMGP02010409, LMGP02010389, LMGP020…	GP	GP04
-0.35425	0.0298362	0.0530303	Peonidin 3-rutinoside-5-glucoside, Pelargonidin 3-(2G-xylosylrutinoside)	LMPK12010241, LMPK12010023	PK	PK12
-0.353698	0.00442197	0.00699301	CL(1'-[18:1(9Z)/20:0],3'-[20:4(5Z,8Z,11Z,14Z)/20:0]), CL(1'-[20:0/20:0],3'-[20:4(5Z,8Z,11Z,14Z)/18:1(9Z)]), CL(1'-[20:0/18:1(9Z)],3'-[20:4(5Z,8Z,11Z,14Z)/20:0]), CL(1'-[18:1(9Z)/20:4(5Z,8Z,11Z,14Z)],3'-[20:0/20:0]), CL(1'-[18:1(9Z)/20:0],3'-[20:0/20:4(5Z,8Z,11Z,14Z)]), CL(1'-[20:0/18:1(9Z)],3'-[20:0/20:4(5Z,8Z,11Z,14Z)])	LMGP12010617, LMGP12011047, LMGP12010977, LMGP12010647, LMGP12010612, LMGP12010972	GP	GP12
-0.351483	0.0276103	0.0262238	MGDG(18:2(9Z,12Z)/18:2(9Z,12Z))	LMGL05010023	GL	GL05
-0.350314	0.0482791	0.0530303	1-tetradecanyl-2-(8-[3]-ladderane-octanyl)-sn-glycerophosphocholine, GlcCer(d16:2(4E,6E)/20:0), GlcCer(d18:1/18:1(9Z)), GlcCer(d14:2(4E,6E)/22:0)	LMGP01040094, LMSP0501AA62, LMSP0501AA27, LMSP0501AA56	GP	GP01
-0.349922	0.0437917	0.0378788	PG(21:0/22:1(11Z)), PG(22:1(11Z)/21:0), PA(22:0/22:1(11Z)), PA(22:1(11Z)/22:0)	LMGP04010699, LMGP04010750, LMGP10010721, LMGP10010750	GP	GP04
-0.34819	0.00822743	0.00699301	Lathosterol, Cholesterol, 24-ethyl-5alpha-cholest-25-en-3alpha,12alpha,16alpha-triol, Zymostenol, dihydrotachysterol3 / (5E)-(10S)-10,19-dihydrovitamin D3 / (5E)-(10S)-10,19-dihydrocholecalciferol, toxisterol3 R1 / 6,19-dihydrovitamin D3 / 6,19-dihydrocholecalciferol, 5beta-Cholest-24-en-3alpha-ol, 5beta-Cholest-25-en-3alpha-ol, 5alpha-cholest-22E-en-3beta-ol, 15-dehydro-A-norcholestanol, cholest…	LMST01010089, LMST01010001, LMST01040177, LMST01040188, LMST01010096, LMST03020307, LMST03020308, LMST04030119, LMST04030120, LMST01010099, LMST01010290, LMST01010097, LMST01010352, LMST01010174, LMST01010316	ST	ST01
-0.345794	0.0139423	0.0174825	PG(P-20:0/17:0), PG(O-20:0/17:1(9Z)), PG(O-18:0/19:1(9Z)), PG(P-18:0/19:0), PG(P-16:0/21:0)	LMGP04030064, LMGP04020049, LMGP04020033, LMGP04030044, LMGP04030023	GP	GP04
-0.337	0.0351191	0.0378788	PG(O-20:0/15:0), PG(O-18:0/17:0), PG(O-16:0/19:0)	LMGP04020045, LMGP04020024, LMGP04020076	GP	GP04
-0.334039	0.0437011	0.0530303	PE(P-18:0/22:4(7Z,10Z,13Z,16Z)), PE(P-20:0/20:4(5Z,8Z,11Z,14Z)), PE(O-20:0/20:5(5Z,8Z,11Z,14Z,17Z))	LMGP02030061, LMGP02030085, LMGP02020084	GP	GP02
-0.333553	0.0125168	0.0110723	PG(O-20:0/14:0), PG(O-18:0/16:0), Mannosyl-1beta-phosphomycoketide C34, PG(O-16:0/18:0)	LMGP04020043, LMGP04020073, LMPK01000061, LMGP04020080	GP	GP04
-0.331521	0.0324958	0.0378788	TG(20:3(8Z,11Z,14Z)/22:3(10Z,13Z,16Z)/22:3(10Z,13Z,16Z))[iso3], TG(20:2(11Z,14Z)/22:3(10Z,13Z,16Z)/22:4(7Z,10Z,13Z,16Z))[iso6], TG(20:3(8Z,11Z,14Z)/22:2(13Z,16Z)/22:4(7Z,10Z,13Z,16Z))[iso6], TG(20:4(5Z,8Z,11Z,14Z)/22:2(13Z,16Z)/22:3(10Z,13Z,16Z))[iso6], TG(20:2(11Z,14Z)/22:2(13Z,16Z)/22:5(7Z,10Z,13Z,16Z,19Z))[iso6], TG(20:5(5Z,8Z,11Z,14Z,17Z)/22:2(13Z,16Z)/22:2(13Z,16Z))[iso3], TG(20:4(5Z,8Z,11Z,…	LMGL03012341, LMGL03012387, LMGL03012446, LMGL03016847, LMGL03012452, LMGL03012467, LMGL03012413, LMGL03012460, LMGL03012394, LMGL03012416, LMGL03012419, LMGL03012426, LMGL03012378, LMGL03012434, LMGL03016844, LMGL03016836, LMGL03016851, LMGL03016827, LMGL03012403, LMGL03012423, LMGL03012427, LMGL03012420, LMGL03012435	GL	GL03
-0.328018	0.0144016	0.0174825	PS(20:0/19:0), PS(21:0/18:0), PS(22:0/17:0), PS(19:0/20:0), PS(18:0/21:0), PS(17:0/22:0), PC(13:0/22:1(11Z)), PC(15:0/20:1(11Z)), PC(16:0/19:1(9Z)), PC(17:0/18:1(9Z)), PC(18:0/17:1(9Z)), PC(19:0/16:1(9Z)), PC(20:0/15:1(9Z)), PC(21:0/14:1(9Z)), PE(16:0/22:1(11Z)), PE(16:0/22:1(13Z)), PE(18:0/20:1(11Z)), PE(19:0/19:1(9Z)), PE(20:0/18:1(7Z)), PE(20:0/18:1(9Z)), PE(20:0/18:1(11Z)), PE(20:0/18:1(13Z))…	LMGP03010520, LMGP03010852, LMGP03010707, LMGP03010468, LMGP03010319, LMGP03010244, LMGP01011359, LMGP01011421, LMGP01011467, LMGP01010711, LMGP01011586, LMGP01011734, LMGP01011789, LMGP01011955, LMGP02010512, LMGP02010136, LMGP02010141, LMGP02010780, LMGP02010139, LMGP02010135, LMGP02010138, LMGP02010137, LMGP02010997, LMGP02011020, LMGP01011809, LMGP01011762, LMGP01011600, LMGP01011531, LMGP010…	GP	GP03
-0.325759	0.0186075	0.0110723	2-(9R-(5Z,9Z-tetracosadienoyloxy)-3-methyl-2Z-decenoyloxy)-ethanesulfonic acid, PA(P-16:0/18:3(6Z,9Z,12Z)), PA(P-16:0/18:3(9Z,12Z,15Z)), PA(O-16:0/18:4(6Z,9Z,12Z,15Z))	LMFA07020003, LMGP10030013, LMGP10030014, LMGP10020011	FA	FA07
-0.322929	0.0498879	0.0378788	PA(O-20:0/20:0), PA(O-18:0/22:0)	LMGP10020060, LMGP10020086	GP	GP10
-0.321969	0.0178489	0.0262238	PC(20:2(11Z,14Z)/17:2(9Z,12Z)), PC(17:1(9Z)/20:3(8Z,11Z,14Z)), PC(19:1(9Z)/18:3(6Z,9Z,12Z)), PC(19:1(9Z)/18:3(9Z,12Z,15Z)), PC(15:0/22:4(7Z,10Z,13Z,16Z)), PC(17:0/20:4(5Z,8Z,11Z,14Z)), PC(19:0/18:4(6Z,9Z,12Z,15Z)), PE(20:2(11Z,14Z)/20:2(11Z,14Z)), PE(22:2(13Z,16Z)/18:2(9Z,12Z)), PE(20:1(11Z)/20:3(8Z,11Z,14Z)), PE(22:1(11Z)/18:3(6Z,9Z,12Z)), PE(22:1(11Z)/18:3(9Z,12Z,15Z)), PE(18:0/22:4(7Z,10Z,13Z,…	LMGP01011845, LMGP01011542, LMGP01011770, LMGP01011771, LMGP01011429, LMGP01010003, LMGP01011742, LMGP02010892, LMGP02011084, LMGP02010862, LMGP02011054, LMGP02011055, LMGP02011200, LMGP02011177, LMGP02011027, LMGP01011571, LMGP01011875, LMGP01011658, LMGP01011687, LMGP01012070, LMGP01011904, LMGP01011717, LMGP02010677, LMGP02010922, LMGP02010706, LMGP02010734, LMGP02011113, LMGP02010951, LMGP020…	GP	GP01
-0.32095	0.0485568	0.0728438	18:3-Glc-cholesterol, 16:3-Glc-Sitosterol, 16:2-Glc-Stigmasterol	LMST01010376, LMST01040216, LMST01040227	ST	ST01
-0.320875	0.0425768	0.0728438	PG(16:0/22:1(11Z)), PG(18:0/20:1(11Z)), PG(19:0/19:1(9Z)), PG(21:0/17:1(9Z)), PG(20:0/18:1(9Z)), PG(22:0/16:1(9Z)), PG(22:1(11Z)/16:0), PG(20:1(11Z)/18:0), PG(19:1(9Z)/19:0), PG(18:1(9Z)/20:0), PG(17:1(9Z)/21:0), PG(16:1(9Z)/22:0), PA(21:0/18:1(9Z)), PA(22:0/17:1(9Z)), PA(17:0/22:1(11Z)), PA(19:0/20:1(11Z)), PA(20:0/19:1(9Z)), PA(22:1(11Z)/17:0), PA(20:1(11Z)/19:0), PA(19:1(9Z)/20:0), PA(18:1(9Z)…	LMGP04010199, LMGP04010964, LMGP04010467, LMGP04010683, LMGP04010952, LMGP04010706, LMGP04010731, LMGP04010539, LMGP04010497, LMGP04010959, LMGP04010272, LMGP04010222, LMGP10010684, LMGP10010707, LMGP10010243, LMGP10010467, LMGP10010519, LMGP10010732, LMGP10010543, LMGP10010497, LMGP10010334, LMGP10010271	GP	GP04
-0.317679	0.0160194	0.0262238	Cholesterol, Zymostenol, dihydrotachysterol3 / (5E)-(10S)-10,19-dihydrovitamin D3 / (5E)-(10S)-10,19-dihydrocholecalciferol, toxisterol3 R1 / 6,19-dihydrovitamin D3 / 6,19-dihydrocholecalciferol, 5beta-Cholest-24-en-3alpha-ol, 5beta-Cholest-25-en-3alpha-ol, 5alpha-cholest-22E-en-3beta-ol, 15-dehydro-A-norcholestanol, cholest-8(14)-en-3beta-ol, Lathosterol, 4-cholestenol, 5alpha-cholestanone, Pati…	LMST01010001, LMST01010096, LMST03020307, LMST03020308, LMST04030119, LMST04030120, LMST01010099, LMST01010290, LMST01010097, LMST01010089, LMST01010352, LMST01010174, LMST01010316	ST	ST01
-0.314678	0.0445738	0.0728438	PC(22:2(13Z,16Z)/17:2(9Z,12Z)), PC(19:1(9Z)/20:3(8Z,11Z,14Z)), PC(17:0/22:4(7Z,10Z,13Z,16Z)), PC(19:0/20:4(5Z,8Z,11Z,14Z)), PC(21:0/18:4(6Z,9Z,12Z,15Z)), PE(22:2(13Z,16Z)/20:2(11Z,14Z)), PE(22:1(11Z)/20:3(8Z,11Z,14Z)), PE(20:0/22:4(7Z,10Z,13Z,16Z)), PE(22:0/20:4(5Z,8Z,11Z,14Z)), PC(17:2(9Z,12Z)/22:2(13Z,16Z)), PC(20:3(8Z,11Z,14Z)/19:1(9Z)), PC(22:4(7Z,10Z,13Z,16Z)/17:0), PC(20:4(5Z,8Z,11Z,14Z)/19…	LMGP01012045, LMGP01011778, LMGP01011520, LMGP01011748, LMGP01011967, LMGP02011092, LMGP02011062, LMGP02010840, LMGP02011033, LMGP01011578, LMGP01011884, LMGP01012074, LMGP01011913, LMGP01011725, LMGP02010899, LMGP02010929, LMGP02011121, LMGP02010957	GP	GP01
-0.309402	0.0499056	0.0728438	16:3-Glc-Cholesterol, DG(22:4(7Z,10Z,13Z,16Z)/22:4(7Z,10Z,13Z,16Z)/0:0), DG(22:3(10Z,13Z,16Z)/22:5(7Z,10Z,13Z,16Z,19Z)/0:0)[iso2], DG(22:2(13Z,16Z)/22:6(4Z,7Z,10Z,13Z,16Z,19Z)/0:0)[iso2]	LMST01010373, LMGL02010298, LMGL02010296, LMGL02010302	ST	ST01
-0.307382	0.00850889	0.00407925	PE(P-16:0/22:4(7Z,10Z,13Z,16Z)), PE(P-18:0/20:4(5Z,8Z,11Z,14Z)), PE(P-20:0/18:4(6Z,9Z,12Z,15Z)), PE(O-18:0/20:5(5Z,8Z,11Z,14Z,17Z)), PE(O-16:0/22:5(4Z,7Z,10Z,13Z,16Z)), PE(O-16:0/22:5(7Z,10Z,13Z,16Z,19Z))	LMGP02030033, LMGP02030003, LMGP02030078, LMGP02020008, LMGP02020006, LMGP02020007	GP	GP02
-0.303152	0.0303302	0.0174825	PG(14:0/22:1(11Z)), PG(16:0/20:1(11Z)), PG(17:0/19:1(9Z)), PG(18:0/18:1(9Z)), PG(19:0/17:1(9Z)), PG(21:0/15:1(9Z)), PG(20:0/16:1(9Z)), PG(22:0/14:1(9Z)), PG(20:1(11Z)/16:0), PG(19:1(9Z)/17:0), PG(18:1(9Z)/18:0), PG(17:1(9Z)/19:0), PG(16:1(9Z)/20:0), PG(15:1(9Z)/21:0), PG(14:1(9Z)/22:0), PG(22:1(11Z)/14:0), PA(21:0/16:1(9Z)), PA(22:0/15:1(9Z)), PA(15:0/22:1(11Z)), PA(17:0/20:1(11Z)), PA(18:0/19:1(…	LMGP04010106, LMGP04010970, LMGP04010238, LMGP04010037, LMGP04010460, LMGP04010679, LMGP04010514, LMGP04010702, LMGP04010534, LMGP04010488, LMGP04010961, LMGP04010264, LMGP04010216, LMGP04010186, LMGP04010134, LMGP04010727, LMGP10010680, LMGP10010703, LMGP10010155, LMGP10010237, LMGP10010316, LMGP10010460, LMGP10010514, LMGP10010728, LMGP10010534, LMGP10010489, LMGP10010330, LMGP10010264, LMGP100…	GP	GP04
-0.297047	0.0197703	0.0378788	PC(14:0/O-1:0), PC(7:0/O-8:0), PC(15:0/0:0), LysoPE(0:0/18:0), PE(18:0/0:0)	LMGP01080020, LMGP01080029, LMGP01050016, LMGP02050038, LMGP02050001	GP	GP01
-0.295478	0.0124033	0.00699301	DG(20:4(5Z,8Z,11Z,14Z)/22:4(7Z,10Z,13Z,16Z)/0:0)[iso2], DG(20:5(5Z,8Z,11Z,14Z,17Z)/22:3(10Z,13Z,16Z)/0:0)[iso2], DG(20:3(8Z,11Z,14Z)/22:5(7Z,10Z,13Z,16Z,19Z)/0:0)[iso2], DG(20:2(11Z,14Z)/22:6(4Z,7Z,10Z,13Z,16Z,19Z)/0:0)[iso2]	LMGL02010268, LMGL02010260, LMGL02010269, LMGL02010270	GL	GL02
-0.292187	0.0283222	0.0262238	22:4 Cholesteryl ester, 20:3 Stigmasteryl ester	LMST01020018, LMST01020081	ST	ST01
-0.279156	0.0203226	0.0262238	CL(1'-[18:2(9Z,12Z)/20:0],3'-[20:4(5Z,8Z,11Z,14Z)/20:0]), CL(1'-[20:0/20:0],3'-[20:4(5Z,8Z,11Z,14Z)/18:2(9Z,12Z)]), CL(1'-[20:0/18:2(9Z,12Z)],3'-[20:4(5Z,8Z,11Z,14Z)/20:0]), CL(1'-[18:2(9Z,12Z)/20:4(5Z,8Z,11Z,14Z)],3'-[20:0/20:0]), CL(1'-[18:2(9Z,12Z)/20:0],3'-[20:0/20:4(5Z,8Z,11Z,14Z)]), CL(1'-[20:0/18:2(9Z,12Z)],3'-[20:0/20:4(5Z,8Z,11Z,14Z)])	LMGP12010833, LMGP12011048, LMGP12011013, LMGP12010863, LMGP12010828, LMGP12011008	GP	GP12
-0.276061	0.0134606	0.0110723	PC(19:0/22:4(7Z,10Z,13Z,16Z)), PC(21:0/20:4(5Z,8Z,11Z,14Z)), PE(22:2(13Z,16Z)/22:2(13Z,16Z)), PE(22:0/22:4(7Z,10Z,13Z,16Z)), PC(22:4(7Z,10Z,13Z,16Z)/19:0), PC(20:4(5Z,8Z,11Z,14Z)/21:0), PE(22:4(7Z,10Z,13Z,16Z)/22:0)	LMGP01011754, LMGP01011974, LMGP02011099, LMGP02011038, LMGP01012083, LMGP01011920, LMGP02011128	GP	GP01
-0.275947	0.00022924	0.0011655	PC(14:0/O-1:0), PC(7:0/O-8:0), PC(15:0/0:0), LysoPE(0:0/18:0), PE(18:0/0:0)	LMGP01080020, LMGP01080029, LMGP01050016, LMGP02050038, LMGP02050001	GP	GP01
-0.273091	0.0274108	0.0530303	PC(16:0/O-1:0), PC(O-1:0/16:0), PC(O-16:0/1:0), PC(O-15:0/2:0), PC(17:0/0:0), LysoPE(0:0/20:0), PE(20:0/0:0), Leucettamol A	LMGP01080021, LMGP01020004, LMGP01020028, LMGP01020024, LMGP01050024, LMGP02050045, LMGP02050012, LMSP01080040	GP	GP01
-0.272277	0.0362633	0.0728438	PC(P-15:0/0:0), PE(P-18:0/0:0), PE(O-18:1(9Z)/0:0)	LMGP01070003, LMGP02070002, LMGP02060004	GP	GP01
-0.270164	0.0217345	0.0110723	PS(22:1(11Z)/22:1(11Z)), PS(22:0/22:2(13Z,16Z)), PS(22:2(13Z,16Z)/22:0), PC(18:1(11Z)/22:2(13Z,16Z)), PC(18:1(9Z)/22:2(13Z,16Z)), PC(20:1(11Z)/20:2(11Z,14Z)), PC(22:1(13Z)/18:2(9Z,12Z)), PC(22:1(11Z)/18:2(9Z,12Z)), PC(18:0/22:3(10Z,13Z,16Z)), PC(20:0/20:3(5Z,8Z,11Z)), PC(20:0/20:3(8Z,11Z,14Z)), PC(20:0/20:3(11Z,14Z,17Z)), PC(22:0/18:3(6Z,9Z,12Z)), PC(22:0/18:3(9Z,12Z,15Z)), PC(22:2(13Z,16Z)/18:1(…	LMGP03010752, LMGP03010723, LMGP03010782, LMGP01012159, LMGP01011612, LMGP01011825, LMGP01012222, LMGP01012017, LMGP01010812, LMGP01012185, LMGP01011799, LMGP01011022, LMGP01011989, LMGP01011990, LMGP01012230, LMGP01012047, LMGP01011855, LMGP01012172, LMGP01011637, LMGP01012202, LMGP01011885, LMGP01011666, LMGP01011695	GP	GP03
-0.267669	0.0144318	0.0110723	Kaempferol 3-(3'',6''-di-p-coumarylglucoside), Kaempferol 3-(2'',6''-di-(E)-p-coumarylglucoside), Kandelin A-1	LMPK12111796, LMPK12111794, LMPK12030013	PK	PK12
-0.266248	0.0141353	0.0174825	PG(20:3(8Z,11Z,14Z)/17:2(9Z,12Z)), PG(15:1(9Z)/22:4(7Z,10Z,13Z,16Z)), PG(17:1(9Z)/20:4(5Z,8Z,11Z,14Z)), PG(19:1(9Z)/18:4(6Z,9Z,12Z,15Z)), PG(17:0/20:5(5Z,8Z,11Z,14Z,17Z)), PG(17:2(9Z,12Z)/20:3(8Z,11Z,14Z)), PG(22:4(7Z,10Z,13Z,16Z)/15:1(9Z)), PG(20:4(5Z,8Z,11Z,14Z)/17:1(9Z)), PG(18:4(6Z,9Z,12Z,15Z)/19:1(9Z)), PG(20:5(5Z,8Z,11Z,14Z,17Z)/17:0), PA(18:2(9Z,12Z)/20:3(8Z,11Z,14Z)), PA(20:2(11Z,14Z)/18:…	LMGP04010599, LMGP04010190, LMGP04010270, LMGP04010496, LMGP04010242, LMGP04010299, LMGP04010792, LMGP04010628, LMGP04010443, LMGP04010656, LMGP10010357, LMGP10010570, LMGP10010571, LMGP10010223, LMGP10010879, LMGP10010542, LMGP10010884, LMGP10010600, LMGP10010385, LMGP10010413, LMGP10010793, LMGP10010629, LMGP10010443, LMGP10010658	GP	GP04
-0.26127	0.028931	0.0378788	PG(P-18:0/17:0), PG(P-20:0/15:0), PG(O-20:0/15:1(9Z)), PG(O-18:0/17:1(9Z)), PG(O-16:0/19:1(9Z)), PG(P-16:0/19:0), PA(P-20:0/16:0), PA(O-20:0/16:1(9Z)), PA(O-18:0/18:1(9Z)), PA(O-16:0/20:1(11Z)), PA(P-18:0/18:0), PA(P-16:0/20:0), SM(d18:1/15:0), SM(d16:1/17:0), PE-Cer(d16:1(4E)/20:0), PE-Cer(d14:1(4E)/22:0)	LMGP04030036, LMGP04030060, LMGP04020046, LMGP04020025, LMGP04020011, LMGP04030016, LMGP10030062, LMGP10020048, LMGP10020028, LMGP10020013, LMGP10030039, LMGP10030018, LMSP03010038, LMSP03010037, LMSP03020022, LMSP03020008	GP	GP04
-0.25864	0.0230278	0.0378788	TG(22:3(10Z,13Z,16Z)/22:3(10Z,13Z,16Z)/22:3(10Z,13Z,16Z)), TG(22:3(10Z,13Z,16Z)/22:2(13Z,16Z)/22:4(7Z,10Z,13Z,16Z))[iso6], TG(22:2(13Z,16Z)/22:2(13Z,16Z)/22:5(7Z,10Z,13Z,16Z,19Z))[iso3], TG(22:2(13Z,16Z)/22:3(10Z,13Z,16Z)/22:4(7Z,10Z,13Z,16Z))[iso6], TG(22:1(13Z)/22:2(13Z,16Z)/22:6(4Z,7Z,10Z,13Z,16Z,19Z))[iso6], TG(22:1(13Z)/22:3(10Z,13Z,16Z)/22:5(7Z,10Z,13Z,16Z,19Z))[iso6], TG(22:1(13Z)/22:4(7Z,…	LMGL03012510, LMGL03012561, LMGL03012584, LMGL03016879, LMGL03012579, LMGL03012552, LMGL03012560, LMGL03016872, LMGL03016874, LMGL03013174, LMGL03012557, LMGL03012563	GL	GL03
-0.257048	0.0343855	0.0530303	PA(14:1(9Z)/20:2(11Z,14Z)), PA(20:2(11Z,14Z)/14:1(9Z)), PA(18:2(9Z,12Z)/16:1(9Z)), PA(16:1(9Z)/18:2(9Z,12Z)), PA(17:2(9Z,12Z)/17:1(9Z)), PA(17:1(9Z)/17:2(9Z,12Z)), PA(14:0/20:3(8Z,11Z,14Z)), PA(18:3(6Z,9Z,12Z)/16:0), PA(18:3(9Z,12Z,15Z)/16:0), PA(16:0/18:3(6Z,9Z,12Z)), PA(16:0/18:3(9Z,12Z,15Z)), PA(20:3(8Z,11Z,14Z)/14:0)	LMGP10010127, LMGP10010559, LMGP10010344, LMGP10010902, LMGP10010285, LMGP10010255, LMGP10010102, LMGP10010370, LMGP10010956, LMGP10010907, LMGP10010975, LMGP10010589	GP	GP10
-0.256525	0.0333039	0.0262238	PC(20:2(11E,14E)/20:2(11E,14E)), PC(22:2(13Z,16Z)/18:2(9Z,12Z)), PC(20:1(11Z)/20:3(5Z,8Z,11Z)), PC(20:1(11Z)/20:3(8Z,11Z,14Z)), PC(22:1(13Z)/18:3(6Z,9Z,12Z)), PC(22:1(13Z)/18:3(9Z,12Z,15Z)), PC(22:1(11Z)/18:3(6Z,9Z,12Z)), PC(22:1(11Z)/18:3(9Z,12Z,15Z)), PC(18:0/22:4(7Z,10Z,13Z,16Z)), PC(20:0/20:4(5Z,8Z,11Z,14Z)), PC(20:0/20:4(8Z,11Z,14Z,17Z)), PC(22:0/18:4(6Z,9Z,12Z,15Z)), PE(21:0/22:4(7Z,10Z,13Z…	LMGP01011045, LMGP01012048, LMGP01012187, LMGP01011826, LMGP01012223, LMGP01012224, LMGP01012018, LMGP01012019, LMGP01010813, LMGP01011023, LMGP01012186, LMGP01011991, LMGP02011015, LMGP01011638, LMGP01012203, LMGP01011886, LMGP01012176, LMGP01012180, LMGP01011667, LMGP01011696, LMGP01012077, LMGP01011915, LMGP01012213, LMGP01011726, LMGP02011127	GP	GP01
-0.245985	0.0123001	0.0011655	PC(16:0/15:0), PC(17:0/14:0), PC(18:0/13:0), PC(19:0/12:0), PC(20:0/11:0), PC(10:0/21:0), PC(21:0/10:0), PC(9:0/22:0), PE-NMe2(16:0/16:0), PE(17:0/17:0), PE(18:0/16:0), PE(19:0/15:0), PE(20:0/14:0), PE(21:0/13:0), PE(22:0/12:0), PC(15:0/16:0), PC(14:0/17:0), PC(13:0/18:0), PC(12:0/19:0), PC(11:0/20:0), PE(16:0/18:0), PE(15:0/19:0), PE(14:0/20:0), PE(13:0/21:0), PE(12:0/22:0)	LMGP01010562, LMGP01011499, LMGP01011581, LMGP01010967, LMGP01010996, LMGP01010396, LMGP01011061, LMGP01011266, LMGP02010325, LMGP02011213, LMGP02011205, LMGP02011185, LMGP02011180, LMGP02011169, LMGP02011165, LMGP01010532, LMGP01011366, LMGP01011346, LMGP01011327, LMGP01010417, LMGP02011225, LMGP02011231, LMGP02011243, LMGP02011252, LMGP02011258	GP	GP01
-0.245913	0.0372557	0.0530303	18:3 Stigmasteryl ester, 20:4 Cholesteryl ester	LMST01020070, LMST01020014	ST	ST01
-0.244066	0.0394837	0.0728438	PC(18:2(9Z,12E)/17:2(9Z,11E)), PC(18:2(9Z,12Z)/17:2(9Z,12Z)), PC(15:1(9Z)/20:3(8Z,11Z,14Z)), PC(17:1(9Z)/18:3(6Z,9Z,12Z)), PC(17:1(9Z)/18:3(9Z,12Z,15Z)), PC(13:0/22:4(7Z,10Z,13Z,16Z)), PC(15:0/20:4(5Z,8Z,11Z,14Z)), PC(17:0/18:4(6Z,9Z,12Z,15Z)), PE(20:2(11Z,14Z)/18:2(9Z,12Z)), PE(18:1(9Z)/20:3(5Z,8Z,11Z)), PE(18:1(9Z)/20:3(8Z,11Z,14Z)), PE(20:1(11Z)/18:3(6Z,9Z,12Z)), PE(20:1(11Z)/18:3(9Z,12Z,15Z))…	LMGP01010931, LMGP01011623, LMGP01011453, LMGP01011534, LMGP01011535, LMGP01011361, LMGP01011424, LMGP01011508, LMGP02010884, LMGP02010115, LMGP02010648, LMGP02010855, LMGP02010856, LMGP02010116, LMGP02010118, LMGP02010114, LMGP20020013, LMGP01011563, LMGP01011871, LMGP01011649, LMGP01011680, LMGP01011901, LMGP01011708, LMGP02010671, LMGP02010914, LMGP02010699, LMGP02010727, LMGP02011108, LMGP020…	GP	GP01
-0.243783	0.0266274	0.0378788	TG(15:1(9Z)/18:4(6Z,9Z,12Z,15Z)/18:4(6Z,9Z,12Z,15Z))[iso3], TG(13:0/18:4(6Z,9Z,12Z,15Z)/20:5(5Z,8Z,11Z,14Z,17Z))[iso6]	LMGL03012964, LMGL03014008	GL	GL03
-0.241982	0.0431313	0.0728438	PG(O-20:0/12:0), PG(O-18:0/14:0), PG(O-16:0/16:0), Mannosyl-1beta-phosphomycoketide C32	LMGP04020041, LMGP04020020, LMGP04020082, LMPK01000057	GP	GP04
-0.23306	0.00964036	0.0174825	PG(12:0/17:1(9Z)), PG(13:0/16:1(9Z)), PG(14:0/15:1(9Z)), PG(15:0/14:1(9Z)), PG(17:1(9Z)/12:0), PG(16:1(9Z)/13:0), PG(15:1(9Z)/14:0), PG(14:1(9Z)/15:0), PA(P-16:0/20:5(5Z,8Z,11Z,14Z,17Z))	LMGP04010051, LMGP04010073, LMGP04010095, LMGP04010141, LMGP04010248, LMGP04010202, LMGP04010163, LMGP04010112, LMGP10030022	GP	GP04
0.201211	0.0269141	0.0530303	PC(20:3(8Z,11Z,14Z)/17:2(9Z,12Z)), PC(15:1(9Z)/22:4(7Z,10Z,13Z,16Z)), PC(17:1(9Z)/20:4(5Z,8Z,11Z,14Z)), PC(19:1(9Z)/18:4(6Z,9Z,12Z,15Z)), PC(17:0/20:5(5Z,8Z,11Z,14Z,17Z)), PE(20:2(11Z,14Z)/20:3(8Z,11Z,14Z)), PE(22:2(13Z,16Z)/18:3(6Z,9Z,12Z)), PE(22:2(13Z,16Z)/18:3(9Z,12Z,15Z)), PE(18:1(9Z)/22:4(7Z,10Z,13Z,16Z)), PE(20:1(11Z)/20:4(5Z,8Z,11Z,14Z)), PE(22:1(11Z)/18:4(6Z,9Z,12Z,15Z)), PE(20:0/20:5(5Z…	LMGP01011876, LMGP01011460, LMGP01011543, LMGP01011772, LMGP01011515, LMGP02010893, LMGP02011085, LMGP02011086, LMGP02010652, LMGP02010863, LMGP02011056, LMGP02010836, LMGP01011572, LMGP01012071, LMGP01011905, LMGP01011718, LMGP01011934, LMGP02010923, LMGP02010707, LMGP02010735, LMGP02011114, LMGP02010952, LMGP02010765, LMGP02010980	GP	GP01
0.210178	0.0121058	0.0110723	PG(16:1(9Z)/20:2(11Z,14Z)), PG(18:1(9Z)/18:2(9Z,12Z)), PG(19:1(9Z)/17:2(9Z,12Z)), PG(16:0/20:3(8Z,11Z,14Z)), PG(18:0/18:3(6Z,9Z,12Z)), PG(18:0/18:3(9Z,12Z,15Z)), PG(22:2(13Z,16Z)/14:1(9Z)), PG(14:1(9Z)/22:2(13Z,16Z)), PG(20:2(11Z,14Z)/16:1(9Z)), PG(18:2(9Z,12Z)/18:1(9Z)), PG(17:2(9Z,12Z)/19:1(9Z)), PG(20:3(8Z,11Z,14Z)/16:0), PG(18:3(6Z,9Z,12Z)/18:0), PG(18:3(9Z,12Z,15Z)/18:0)	LMGP04010218, LMGP04010960, LMGP04010490, LMGP04010904, LMGP04010315, LMGP04010316, LMGP04010759, LMGP04010136, LMGP04010565, LMGP04010350, LMGP04010295, LMGP04010595, LMGP04010377, LMGP04010407	GP	GP04
0.245424	0.0332183	0.0530303	(3'-sulfo)Galbeta-Cer(d18:1/18:0(2OH))	LMSP06020004	SP	SP06
0.245528	0.0409508	0.0378788	TG(22:2(13Z,16Z)/22:2(13Z,16Z)/22:4(7Z,10Z,13Z,16Z))[iso3], TG(22:3(10Z,13Z,16Z)/22:3(10Z,13Z,16Z)/22:2(13Z,16Z))[iso3], TG(22:1(13Z)/22:1(13Z)/22:6(4Z,7Z,10Z,13Z,16Z,19Z))[iso3], TG(22:1(13Z)/22:2(13Z,16Z)/22:5(7Z,10Z,13Z,16Z,19Z))[iso6], TG(22:1(13Z)/22:3(10Z,13Z,16Z)/22:4(7Z,10Z,13Z,16Z))[iso6], TG(22:1(11Z)/22:1(11Z)/22:6(4Z,7Z,10Z,13Z,16Z,19Z))[iso3], TG(22:1(11Z)/22:2(13Z,16Z)/22:5(7Z,10Z,1…	LMGL03012572, LMGL03012530, LMGL03012558, LMGL03012564, LMGL03012533, LMGL03013171, LMGL03016871, LMGL03016873, LMGL03012569, LMGL03012537, LMGL03012546	GL	GL03
0.258252	0.00436997	0.00407925	PG(18:1(9Z)/20:3(8Z,11Z,14Z)), PG(16:0/22:4(7Z,10Z,13Z,16Z)), PG(18:0/20:4(5Z,8Z,11Z,14Z)), PG(20:2(11Z,14Z)/18:2(9Z,12Z)), PG(20:1(11Z)/18:3(6Z,9Z,12Z)), PG(20:1(11Z)/18:3(9Z,12Z,15Z)), PG(20:0/18:4(6Z,9Z,12Z,15Z)), PG(18:2(9Z,12Z)/20:2(11Z,14Z)), PG(20:3(8Z,11Z,14Z)/18:1(9Z)), PG(18:3(6Z,9Z,12Z)/20:1(11Z)), PG(18:3(9Z,12Z,15Z)/20:1(11Z)), PG(22:4(7Z,10Z,13Z,16Z)/16:0), PG(20:4(5Z,8Z,11Z,14Z)/18…	LMGP04010335, LMGP04010968, LMGP04010039, LMGP04010571, LMGP04010542, LMGP04010543, LMGP04010950, LMGP04010358, LMGP04010601, LMGP04010386, LMGP04010414, LMGP04010793, LMGP04010630, LMGP04010444, LMGP01010707, LMGP01010742, LMGP01010972, LMGP01011000, LMGP01011064, LMGP01011082, LMGP02010344, LMGP02011184, LMGP02010828, LMGP02010994, LMGP02011017, LMGP01010573, LMGP01010545, LMGP01010505, LMGP010…	GP	GP04
0.258359	0.0351503	0.0378788	neostearic acid, 11,15-dimethyl-hexadecanoic acid, (+)-Isostearic acid, 6,14-dimethyl-hexadecanoic acid, 4,14-dimethyl-hexadecanoic acid, 2,14-dimethyl-hexadecanoic acid, 15-methyl-heptadecanoic acid, 14-Methylheptadecanoic acid, 10-methyl-heptadecanoic acid, 4,8-dimethyl-hexadecanoic acid, 2,6-dimethyl-hexadecanoic acid, lambda isostearic acid, Stearic acid, 7-Methyloctyl 7-methyloctanoate, Meth…	LMFA01020094, LMFA01020175, LMFA01020014, LMFA01020046, LMFA01020045, LMFA01020044, LMFA01020205, LMFA01020292, LMFA01020013, LMFA01020043, LMFA01020042, LMFA01020093, LMFA01010018, LMFA07010601, LMFA07010527, LMFA07010597, LMFA07010457, LMFA07010466, LMFA07010471, LMFA07010473, LMFA07010379, LMFA07010679, LMFA07010426, LMFA07010441, LMFA07010450	FA	FA01
0.261714	0.00911061	0.0174825	PI-Cer(t18:0/16:0), PI-Cer(d18:0/16:0(2OH))	LMSP03030012, LMSP03030030	SP	SP03
0.263825	0.00112546	0.002331	PI(12:0/20:3(8Z,11Z,14Z)), PI(14:0/18:3(6Z,9Z,12Z)), PI(14:0/18:3(9Z,12Z,15Z)), PI(18:2(9Z,12Z)/14:1(9Z)), PI(15:1(9Z)/17:2(9Z,12Z)), PI(14:1(9Z)/18:2(9Z,12Z)), PI(17:2(9Z,12Z)/15:1(9Z)), PI(20:3(8Z,11Z,14Z)/12:0), PI(18:3(6Z,9Z,12Z)/14:0), PI(18:3(9Z,12Z,15Z)/14:0), PG(17:2(9Z,12Z)/22:6(4Z,7Z,10Z,13Z,16Z,19Z)), PG(22:6(4Z,7Z,10Z,13Z,16Z,19Z)/17:2(9Z,12Z)), PC(18:2(9Z,12E)/17:2(9Z,11E)), PC(18:2(…	LMGP06010029, LMGP06010067, LMGP06010898, LMGP06010311, LMGP06010139, LMGP06010089, LMGP06010251, LMGP06010557, LMGP06010336, LMGP06010367, LMGP04010307, LMGP04010826, LMGP01010931, LMGP01011623, LMGP01011453, LMGP01011534, LMGP01011535, LMGP01011361, LMGP01011424, LMGP01011508, LMGP02010884, LMGP02010115, LMGP02010648, LMGP02010855, LMGP02010856, LMGP02010116, LMGP02010118, LMGP02010114, LMGP200…	GP	GP06
0.267616	0.0265819	0.0378788	(23R)-3alpha,7alpha,12alpha,23-Tetrahydroxy-5beta-cholan-24-oic Acid, 3alpha,7alpha,12alpha,16alpha-tetrahydroxy-5beta-cholan-24-oic Acid, 2chi,3alpha,6alpha,7alpha-Tetrahydroxy-5beta-cholan-24-oic Acid, 3alpha,6alpha,7alpha,12alpha-Tetrahydroxy-5beta-cholan-24-oic Acid, 3alpha,5beta,7alpha,12alpha-Tetrahydroxycholan-24-oic Acid, 3alpha,4beta,7alpha,12alpha-Tetrahydroxy-5beta-cholan-24-oic Acid, …	LMST04010254, LMST04010448, LMST04010252, LMST04010118, LMST04010419, LMST04010116, LMST04010115, LMST04010114, LMST04010126, LMST04030212, LMFA03020067, LMFA03020058, LMST04010421, LMST04010420, LMST04050007, LMST04050011, LMST04050006, LMFA03010085, LMFA03010062, LMFA08040051, LMSP01070001	ST	ST04
0.268303	0.0405733	0.0728438	PS(22:4(7Z,10Z,13Z,16Z)/20:4(5Z,8Z,11Z,14Z)), PS(20:2(11Z,14Z)/22:6(4Z,7Z,10Z,13Z,16Z,19Z)), PS(20:4(5Z,8Z,11Z,14Z)/22:4(7Z,10Z,13Z,16Z)), PS(22:6(4Z,7Z,10Z,13Z,16Z,19Z)/20:2(11Z,14Z))	LMGP03010810, LMGP03010588, LMGP03010647, LMGP03010837	GP	GP03
0.278927	0.0183699	0.0110723	PE(18:0/20:4(5Z,8Z,10E,14Z)(12OH[S])), PE(18:0/20:4(5Z,8Z,11Z,13E)(15OH[S])), PE(P-16:0/20:4(5Z,8Z,11Z,14Z)), PE(P-18:0/18:4(6Z,9Z,12Z,15Z)), PE(O-16:0/20:5(5Z,8Z,11Z,14Z,17Z)), bacteriohopane-31,32,33,34-tetrol-35-cyclitol, DG(20:4(5Z,8Z,11Z,14Z)/21:0/0:0)[iso2], DG(19:1(9Z)/22:3(10Z,13Z,16Z)/0:0)[iso2], DG(19:0/22:4(7Z,10Z,13Z,16Z)/0:0)[iso2]	LMGP20020001, LMGP20020002, LMGP02030093, LMGP02030049, LMGP02020095, LMPR04000008, LMGL02010227, LMGL02010542, LMGL02010232	GP	GP20
0.285243	0.0340506	0.0262238	PE(20:4(5Z,8Z,11Z,14Z)/22:6(4Z,7Z,10Z,13Z,16Z,19Z)), PE(20:5(5Z,8Z,11Z,14Z,17Z)/22:5(7Z,10Z,13Z,16Z,19Z)), PE(22:6(4Z,7Z,10Z,13Z,16Z,19Z)/20:4(5Z,8Z,11Z,14Z))	LMGP02010961, LMGP02010166, LMGP02011154	GP	GP02
0.287372	0.0497094	0.0378788	PI(20:3(8Z,11Z,14Z)/18:3(6Z,9Z,12Z)), PI(20:3(8Z,11Z,14Z)/18:3(9Z,12Z,15Z)), PI(18:2(9Z,12Z)/20:4(5Z,8Z,11Z,14Z)), PI(20:2(11Z,14Z)/18:4(6Z,9Z,12Z,15Z)), PI(18:1(9Z)/20:5(5Z,8Z,11Z,14Z,17Z)), PI(16:0/22:6(4Z,7Z,10Z,13Z,16Z,19Z)), PI(18:3(6Z,9Z,12Z)/20:3(8Z,11Z,14Z)), PI(18:3(9Z,12Z,15Z)/20:3(8Z,11Z,14Z)), PI(20:4(5Z,8Z,11Z,14Z)/18:2(9Z,12Z)), PI(18:4(6Z,9Z,12Z,15Z)/20:2(11Z,14Z)), PI(20:5(5Z,8Z,1…	LMGP06010571, LMGP06010572, LMGP06010845, LMGP06010542, LMGP06010848, LMGP06010011, LMGP06010356, LMGP06010384, LMGP06010600, LMGP06010414, LMGP06010826, LMGP06010815, LMGP03030066	GP	GP06
0.290168	0.0286871	0.0530303	9,14-dimethylpentadecanoic acid, 15-methyl palmitic acid, (+)-14-methyl palmitic acid, 13-methyl-hexadecanoic acid, 12-methyl-hexadecanoic acid, 11-methyl-hexadecanoic acid, 10-methyl-hexadecanoic acid, 4,8-dimethyl-pentadecanoic acid, 9-methyl-hexadecanoic acid, 8-methyl-hexadecanoic acid, 2,6-dimethyl-pentadecanoic acid, 7-methyl-hexadecanoic acid, 3,5-Dimethylpentadecanoic acid, 5-methyl-hexad…	LMFA01020281, LMFA01020012, LMFA01020011, LMFA01020196, LMFA01020195, LMFA01020194, LMFA01020193, LMFA01020041, LMFA01020202, LMFA01020201, LMFA01020040, LMFA01020200, LMFA01020390, LMFA01020199, LMFA01020198, LMFA01020197, LMFA01020092, LMPR0103010014, LMFA01010017, LMFA07010326, LMFA07010487, LMFA07010596, LMFA07010602, LMFA07010488, LMFA07010759, LMFA07010677, LMFA07010470, LMFA07010342, LMFA0…	FA	FA01
0.294456	0.00472854	0.00407925	GalNAcalpha1-3GalNAcbeta1-3Galalpha1-3(GlcNAcbeta1-6)Galbeta1-4Glcbeta-Cer(d18:1/26:1(17Z)), GalNAcalpha1-3GalNAcbeta1-3(GalNAcbeta1-4)Galalpha1-4Galbeta1-4Glcbeta-Cer(d18:1/26:1(17Z))	LMSP0506AL08, LMSP0502BB08	SP	SP05
0.296228	0.000865956	0.000582751	Tacrolimus	LMPK04000003	PK	PK04
0.308625	0.0006745	0.0011655	PG(18:1(9Z)/20:3(8Z,11Z,14Z)), PG(16:0/22:4(7Z,10Z,13Z,16Z)), PG(18:0/20:4(5Z,8Z,11Z,14Z)), PG(20:2(11Z,14Z)/18:2(9Z,12Z)), PG(20:1(11Z)/18:3(6Z,9Z,12Z)), PG(20:1(11Z)/18:3(9Z,12Z,15Z)), PG(20:0/18:4(6Z,9Z,12Z,15Z)), PG(18:2(9Z,12Z)/20:2(11Z,14Z)), PG(20:3(8Z,11Z,14Z)/18:1(9Z)), PG(18:3(6Z,9Z,12Z)/20:1(11Z)), PG(18:3(9Z,12Z,15Z)/20:1(11Z)), PG(22:4(7Z,10Z,13Z,16Z)/16:0), PG(20:4(5Z,8Z,11Z,14Z)/18…	LMGP04010335, LMGP04010968, LMGP04010039, LMGP04010571, LMGP04010542, LMGP04010543, LMGP04010950, LMGP04010358, LMGP04010601, LMGP04010386, LMGP04010414, LMGP04010793, LMGP04010630, LMGP04010444	GP	GP04
0.312521	0.0258548	0.0530303	MIPC(t20:0/24:0(2OH)), MIPC(t18:0/26:0(2OH))	LMSP03030094, LMSP03030004	SP	SP03
0.314272	0.00461487	0.00407925	PC(16:0/15:0), PC(17:0/14:0), PC(18:0/13:0), PC(19:0/12:0), PC(20:0/11:0), PC(10:0/21:0), PC(21:0/10:0), PC(9:0/22:0), PE-NMe2(16:0/16:0), PE(17:0/17:0), PE(18:0/16:0), PE(19:0/15:0), PE(20:0/14:0), PE(21:0/13:0), PE(22:0/12:0), PC(15:0/16:0), PC(14:0/17:0), PC(13:0/18:0), PC(12:0/19:0), PC(11:0/20:0), PE(16:0/18:0), PE(15:0/19:0), PE(14:0/20:0), PE(13:0/21:0), PE(12:0/22:0)	LMGP01010562, LMGP01011499, LMGP01011581, LMGP01010967, LMGP01010996, LMGP01010396, LMGP01011061, LMGP01011266, LMGP02010325, LMGP02011213, LMGP02011205, LMGP02011185, LMGP02011180, LMGP02011169, LMGP02011165, LMGP01010532, LMGP01011366, LMGP01011346, LMGP01011327, LMGP01010417, LMGP02011225, LMGP02011231, LMGP02011243, LMGP02011252, LMGP02011258	GP	GP01
0.315234	0.0167485	0.0011655	PI(17:0/16:0), PI(18:0/15:0), PI(19:0/14:0), PI(20:0/13:0), PI(21:0/12:0), PI(12:0/21:0), PI(16:0/17:0), PI(15:0/18:0), PI(14:0/19:0), PI(13:0/20:0)	LMGP06010197, LMGP06010278, LMGP06010840, LMGP06010835, LMGP06010824, LMGP06010032, LMGP06010880, LMGP06010886, LMGP06010068, LMGP06010905	GP	GP06
0.319982	0.00475152	0.00407925	PC(18:2(9Z,12Z)/18:2(9Z,12Z)), PC(18:2(9Z,11Z)/18:2(9Z,11Z)), PC(16:1(9Z)/20:3(8Z,11Z,14Z)), PC(18:1(11Z)/18:3(6Z,9Z,12Z)), PC(18:1(11Z)/18:3(9Z,12Z,15Z)), PC(20:3(5Z,8Z,11Z)/16:1(9Z)), PC(18:2(6Z,9Z)/18:2(6Z,9Z)), PC(18:1(9Z)/18:3(6Z,9Z,12Z)), PC(18:1(9Z)/18:3(9Z,12Z,15Z)), PC(14:0/22:4(7Z,10Z,13Z,16Z)), PC(18:2(2E,4E)/18:2(2E,4E)), PC(16:0/20:4(5Z,8Z,11Z,14Z)), PC(16:0/20:4(8Z,11Z,14Z,17Z)), PC…	LMGP01010937, LMGP01010930, LMGP01011491, LMGP01012150, LMGP01012151, LMGP01012195, LMGP01010927, LMGP01011603, LMGP01010898, LMGP01011378, LMGP01010921, LMGP01010007, LMGP01012136, LMGP01010773, LMGP01010774, LMGP02011081, LMGP02010815, LMGP02010560, LMGP02010785, LMGP02011003, LMGP01011873, LMGP01012174, LMGP01012178, LMGP01012138, LMGP01011652, LMGP01010955, LMGP01011049, LMGP01011056, LMGP010…	GP	GP01
0.321174	0.00971186	0.00699301	PE(P-18:0/20:5(5Z,8Z,11Z,14Z,17Z)), PE(O-16:0/22:6(4Z,7Z,10Z,13Z,16Z,19Z))	LMGP02030056, LMGP02020020	GP	GP02
0.324742	0.00365204	0.00407925	PC(17:0/16:0), PC(18:0/15:0), PC(19:0/14:0), PC(20:0/13:0), PC(12:0/21:0), PC(21:0/12:0), PC(11:0/22:0), PC(22:0/11:0), PC(10:0/23:0), PE(18:0/18:0), PE(19:0/17:0), PE(20:0/16:0), PE(21:0/15:0), PE(22:0/14:0), PC(16:0/17:0), PC(15:0/18:0), PC(14:0/19:0), PC(13:0/20:0), PE(17:0/19:0), PE(16:0/20:0), PE(15:0/21:0), PE(14:0/22:0)	LMGP01011501, LMGP01011583, LMGP01010971, LMGP01010999, LMGP01011334, LMGP01011063, LMGP01010419, LMGP01011081, LMGP01010399, LMGP02010097, LMGP02010772, LMGP02011179, LMGP02010992, LMGP02011163, LMGP01010569, LMGP01010539, LMGP01011370, LMGP01010465, LMGP02010550, LMGP02010270, LMGP02011230, LMGP02011240	GP	GP01
0.334583	0.00139882	0.000582751	PS(15:1(9Z)/22:2(13Z,16Z)), PS(17:1(9Z)/20:2(11Z,14Z)), PS(20:1(11Z)/17:2(9Z,12Z)), PS(19:1(9Z)/18:2(9Z,12Z)), PS(17:0/20:3(8Z,11Z,14Z)), PS(19:0/18:3(6Z,9Z,12Z)), PS(19:0/18:3(9Z,12Z,15Z)), PS(22:2(13Z,16Z)/15:1(9Z)), PS(20:2(11Z,14Z)/17:1(9Z)), PS(17:2(9Z,12Z)/20:1(11Z)), PS(18:2(9Z,12Z)/19:1(9Z)), PS(20:3(8Z,11Z,14Z)/17:0), PS(18:3(6Z,9Z,12Z)/19:0), PS(18:3(9Z,12Z,15Z)/19:0)	LMGP03010189, LMGP03010268, LMGP03010538, LMGP03010493, LMGP03010241, LMGP03010464, LMGP03010465, LMGP03010761, LMGP03010567, LMGP03010297, LMGP03010355, LMGP03010597, LMGP03010383, LMGP03010411	GP	GP03
0.349461	0.0485287	0.0728438	TG(12:0/18:1(9Z)/18:1(9Z))[iso3], TG(12:0/17:1(9Z)/19:1(9Z))[iso6], TG(12:0/16:1(9Z)/20:1(11Z))[iso6], TG(13:0/17:1(9Z)/18:1(9Z))[iso6], TG(13:0/16:1(9Z)/19:1(9Z))[iso6], TG(12:0/14:0/22:2(13Z,16Z))[iso6], TG(14:0/17:1(9Z)/17:1(9Z))[iso3], TG(14:0/16:1(9Z)/18:1(9Z))[iso6], TG(14:0/15:1(9Z)/19:1(9Z))[iso6], TG(14:0/14:0/20:2(11Z,14Z))[iso3], TG(14:0/14:1(9Z)/20:1(11Z))[iso6], TG(14:1(9Z)/15:0/19:1…	LMGL03012670, LMGL03013404, LMGL03013359, LMGL03013863, LMGL03013822, LMGL03013233, LMGL03012789, LMGL03014251, LMGL03014206, LMGL03012771, LMGL03014153, LMGL03014585, LMGL03013747, LMGL03012879, LMGL03015032, LMGL03014984, LMGL03014632, LMGL03015358, LMGL03013335, LMGL03014227, LMGL03015008, LMGL03010018, LMGL03014678, LMGL03013841, LMGL03014273, LMGL03015382, LMGL03013442, LMGL03014656, LMGL030…	GL	GL03
0.367673	0.00773932	0.0174825	PG(18:2(9Z,12Z)/18:2(9Z,12Z)), PG(16:1(9Z)/20:3(8Z,11Z,14Z)), PG(18:1(9Z)/18:3(6Z,9Z,12Z)), PG(18:1(9Z)/18:3(9Z,12Z,15Z)), PG(14:0/22:4(7Z,10Z,13Z,16Z)), PG(16:0/20:4(5Z,8Z,11Z,14Z)), PG(18:0/18:4(6Z,9Z,12Z,15Z)), PG(20:3(8Z,11Z,14Z)/16:1(9Z)), PG(18:3(6Z,9Z,12Z)/18:1(9Z)), PG(18:3(9Z,12Z,15Z)/18:1(9Z)), PG(20:4(5Z,8Z,11Z,14Z)/16:0), PG(18:4(6Z,9Z,12Z,15Z)/18:0), PG(22:4(7Z,10Z,13Z,16Z)/14:0)	LMGP04010956, LMGP04010219, LMGP04010330, LMGP04010880, LMGP04010108, LMGP04010036, LMGP04010886, LMGP04010596, LMGP04010378, LMGP04010874, LMGP04010859, LMGP04010436, LMGP04010789	GP	GP04
0.370061	0.0033778	0.00407925	PI(15:1(9Z)/22:2(13Z,16Z)), PI(17:1(9Z)/20:2(11Z,14Z)), PI(17:0/20:3(8Z,11Z,14Z)), PI(20:1(11Z)/17:2(9Z,12Z)), PI(19:1(9Z)/18:2(9Z,12Z)), PI(19:0/18:3(6Z,9Z,12Z)), PI(19:0/18:3(9Z,12Z,15Z)), PI(22:2(13Z,16Z)/15:1(9Z)), PI(20:2(11Z,14Z)/17:1(9Z)), PI(17:2(9Z,12Z)/20:1(11Z)), PI(18:2(9Z,12Z)/19:1(9Z)), PI(20:3(8Z,11Z,14Z)/17:0), PI(18:3(6Z,9Z,12Z)/19:0), PI(18:3(9Z,12Z,15Z)/19:0), PS(O-18:0/18:0), …	LMGP06010157, LMGP06010236, LMGP06010209, LMGP06010506, LMGP06010461, LMGP06010432, LMGP06010433, LMGP06010730, LMGP06010535, LMGP06010265, LMGP06010323, LMGP06010565, LMGP06010351, LMGP06010379, LMGP03020087, LMGP03020070, LMGP03020091	GP	GP06
0.380052	0.0305702	0.0262238	PG(P-16:0/14:1(9Z))	LMGP04030004	GP	GP04
0.388034	0.0422697	0.0378788	PC(18:2(9Z,12E)/17:2(9Z,11E)), PC(18:2(9Z,12Z)/17:2(9Z,12Z)), PC(15:1(9Z)/20:3(8Z,11Z,14Z)), PC(17:1(9Z)/18:3(6Z,9Z,12Z)), PC(17:1(9Z)/18:3(9Z,12Z,15Z)), PC(13:0/22:4(7Z,10Z,13Z,16Z)), PC(15:0/20:4(5Z,8Z,11Z,14Z)), PC(17:0/18:4(6Z,9Z,12Z,15Z)), PE(20:2(11Z,14Z)/18:2(9Z,12Z)), PE(18:1(9Z)/20:3(5Z,8Z,11Z)), PE(18:1(9Z)/20:3(8Z,11Z,14Z)), PE(20:1(11Z)/18:3(6Z,9Z,12Z)), PE(20:1(11Z)/18:3(9Z,12Z,15Z))…	LMGP01010931, LMGP01011623, LMGP01011453, LMGP01011534, LMGP01011535, LMGP01011361, LMGP01011424, LMGP01011508, LMGP02010884, LMGP02010115, LMGP02010648, LMGP02010855, LMGP02010856, LMGP02010116, LMGP02010118, LMGP02010114, LMGP20020013, LMGP01011563, LMGP01011871, LMGP01011649, LMGP01011680, LMGP01011901, LMGP01011708, LMGP02010671, LMGP02010914, LMGP02010699, LMGP02010727, LMGP02011108, LMGP020…	GP	GP01
0.396613	0.000535081	0.000582751	PG(O-20:0/13:0), PG(O-18:0/15:0), PG(O-16:0/17:0), Mannosyl-1beta-phosphomycoketide C33	LMGP04020042, LMGP04020022, LMGP04020081, LMPK01000060	GP	GP04
0.401569	0.00297082	0.00407925	PG(18:1(9Z)/22:4(7Z,10Z,13Z,16Z)), PG(20:2(11Z,14Z)/20:3(8Z,11Z,14Z)), PG(22:2(13Z,16Z)/18:3(6Z,9Z,12Z)), PG(22:2(13Z,16Z)/18:3(9Z,12Z,15Z)), PG(20:1(11Z)/20:4(5Z,8Z,11Z,14Z)), PG(22:1(11Z)/18:4(6Z,9Z,12Z,15Z)), PG(20:0/20:5(5Z,8Z,11Z,14Z,17Z)), PG(20:3(8Z,11Z,14Z)/20:2(11Z,14Z)), PG(18:3(6Z,9Z,12Z)/22:2(13Z,16Z)), PG(18:3(9Z,12Z,15Z)/22:2(13Z,16Z)), PG(22:4(7Z,10Z,13Z,16Z)/18:1(9Z)), PG(20:4(5Z,…	LMGP04010339, LMGP04010580, LMGP04010770, LMGP04010771, LMGP04010550, LMGP04010741, LMGP04010523, LMGP04010610, LMGP04010394, LMGP04010422, LMGP04010799, LMGP04010639, LMGP04010452, LMGP04010666, LMGP01011376, LMGP01012129, LMGP01011468, LMGP01011510, LMGP01010756, LMGP01010758, LMGP01010759, LMGP01010750, LMGP01010751, LMGP01010753, LMGP01010754, LMGP01011736, LMGP01011790, LMGP01011957, LMGP010…	GP	GP04
0.406127	0.0154074	0.0110723	neostearic acid, 11,15-dimethyl-hexadecanoic acid, (+)-Isostearic acid, 6,14-dimethyl-hexadecanoic acid, 4,14-dimethyl-hexadecanoic acid, 2,14-dimethyl-hexadecanoic acid, 15-methyl-heptadecanoic acid, 14-Methylheptadecanoic acid, 10-methyl-heptadecanoic acid, 4,8-dimethyl-hexadecanoic acid, 2,6-dimethyl-hexadecanoic acid, lambda isostearic acid, Stearic acid, 7-Methyloctyl 7-methyloctanoate, Meth…	LMFA01020094, LMFA01020175, LMFA01020014, LMFA01020046, LMFA01020045, LMFA01020044, LMFA01020205, LMFA01020292, LMFA01020013, LMFA01020043, LMFA01020042, LMFA01020093, LMFA01010018, LMFA07010601, LMFA07010527, LMFA07010597, LMFA07010457, LMFA07010466, LMFA07010471, LMFA07010473, LMFA07010379, LMFA07010679, LMFA07010426, LMFA07010441, LMFA07010450	FA	FA01
0.409128	0.0122223	0.00699301	PS(20:2(11Z,14Z)/18:2(9Z,12Z)), PS(18:1(9Z)/20:3(8Z,11Z,14Z)), PS(20:1(11Z)/18:3(6Z,9Z,12Z)), PS(20:1(11Z)/18:3(9Z,12Z,15Z)), PS(16:0/22:4(7Z,10Z,13Z,16Z)), PS(18:0/20:4(5Z,8Z,11Z,14Z)), PS(20:0/18:4(6Z,9Z,12Z,15Z)), PS(18:2(9Z,12Z)/20:2(11Z,14Z)), PS(20:3(8Z,11Z,14Z)/18:1(9Z)), PS(18:3(6Z,9Z,12Z)/20:1(11Z)), PS(18:3(9Z,12Z,15Z)/20:1(11Z)), PS(22:4(7Z,10Z,13Z,16Z)/16:0), PS(20:4(5Z,8Z,11Z,14Z)/18…	LMGP03010571, LMGP03010335, LMGP03010542, LMGP03010543, LMGP03010965, LMGP03010039, LMGP03010949, LMGP03010358, LMGP03010601, LMGP03010386, LMGP03010414, LMGP03010793, LMGP03010630, LMGP03010444	GP	GP03
0.415271	0.0255194	0.0378788	Fasciculic acid B	LMST01010389	ST	ST01
0.415621	0.0143865	0.0174825	Galalpha1-4Galbeta1-4Glcbeta-Cer(d18:1/24:1(15Z)), Galalpha1-3Galbeta1-4Glcbeta-Cer(d18:1/24:1(15Z)), Manalpha1-3Manbeta1-4Glcbeta-Cer(d18:1/24:1(15Z))	LMSP0502AA07, LMSP0505CZ07, LMSP0507AA07	SP	SP05
0.420012	0.0416451	0.0973193	neostearic acid, 11,15-dimethyl-hexadecanoic acid, (+)-Isostearic acid, 6,14-dimethyl-hexadecanoic acid, 4,14-dimethyl-hexadecanoic acid, 2,14-dimethyl-hexadecanoic acid, 15-methyl-heptadecanoic acid, 14-Methylheptadecanoic acid, 10-methyl-heptadecanoic acid, 4,8-dimethyl-hexadecanoic acid, 2,6-dimethyl-hexadecanoic acid, lambda isostearic acid, Stearic acid, 7-Methyloctyl 7-methyloctanoate, Meth…	LMFA01020094, LMFA01020175, LMFA01020014, LMFA01020046, LMFA01020045, LMFA01020044, LMFA01020205, LMFA01020292, LMFA01020013, LMFA01020043, LMFA01020042, LMFA01020093, LMFA01010018, LMFA07010601, LMFA07010527, LMFA07010597, LMFA07010457, LMFA07010466, LMFA07010471, LMFA07010473, LMFA07010379, LMFA07010679, LMFA07010426, LMFA07010441, LMFA07010450	FA	FA01
0.423123	0.00977385	0.00407925	PI(16:0/16:0), PI(17:0/15:0), PI(18:0/14:0), PI(19:0/13:0), PI(20:0/12:0), PI(15:0/17:0), PI(14:0/18:0), PI(13:0/19:0), PI(12:0/20:0)	LMGP06010007, LMGP06010867, LMGP06010859, LMGP06010841, LMGP06010836, LMGP06010887, LMGP06010900, LMGP06010906, LMGP06010911	GP	GP06
0.426131	0.037066	0.0378788	PC(O-18:2(9Z,12Z)/2:0), PC(20:2(11Z,14Z)/0:0)	LMGP01020158, LMGP01050132	GP	GP01
0.435274	0.00146817	0.0011655	PS(15:1(9Z)/22:2(13Z,16Z)), PS(17:1(9Z)/20:2(11Z,14Z)), PS(20:1(11Z)/17:2(9Z,12Z)), PS(19:1(9Z)/18:2(9Z,12Z)), PS(17:0/20:3(8Z,11Z,14Z)), PS(19:0/18:3(6Z,9Z,12Z)), PS(19:0/18:3(9Z,12Z,15Z)), PS(22:2(13Z,16Z)/15:1(9Z)), PS(20:2(11Z,14Z)/17:1(9Z)), PS(17:2(9Z,12Z)/20:1(11Z)), PS(18:2(9Z,12Z)/19:1(9Z)), PS(20:3(8Z,11Z,14Z)/17:0), PS(18:3(6Z,9Z,12Z)/19:0), PS(18:3(9Z,12Z,15Z)/19:0)	LMGP03010189, LMGP03010268, LMGP03010538, LMGP03010493, LMGP03010241, LMGP03010464, LMGP03010465, LMGP03010761, LMGP03010567, LMGP03010297, LMGP03010355, LMGP03010597, LMGP03010383, LMGP03010411	GP	GP03
0.438267	0.0218975	0.0262238	beta-Zeacarotene, alpha-Zeacarotene/ 7',8'-Dihydro-delta-carotene, Neurosporene, 1',2'-Dihydro-gamma-carotene, 1,2-Dihydrolycopene, 7,8-Dihydro-beta-carotene, DG(12:0/18:1(9Z)/0:0)[iso2], DG(13:0/17:1(9Z)/0:0)[iso2], DG(14:0/16:1(9Z)/0:0)[iso2], DG(14:1(9Z)/16:0/0:0)[iso2]	LMPR01070259, LMPR01070199, LMPR01070086, LMPR01070162, LMPR01070219, LMPR01070091, LMGL02010336, LMGL02010357, LMGL02010379, LMGL02010402	PR	PR01
0.467399	0.00189819	0.00407925	MIPC(d20:0/16:0), MIPC(d18:0/18:0)	LMSP03030078, LMSP03030061	SP	SP03
0.499283	0.0333102	0.00699301	Oceanalin A, PG(17:0/16:0), PG(18:0/15:0), PG(19:0/14:0), PG(21:0/12:0), PG(20:0/13:0), PG(12:0/21:0), PG(16:0/17:0), PG(15:0/18:0), PG(14:0/19:0), PG(13:0/20:0), PA(21:0/13:0), PA(22:0/12:0), PA(17:0/17:0), PA(18:0/16:0), PA(19:0/15:0), PA(20:0/14:0), PA(16:0/18:0), PA(15:0/19:0), PA(14:0/20:0), PA(13:0/21:0), PA(12:0/22:0)	LMSP01080054, LMGP04010229, LMGP04010310, LMGP04010871, LMGP04010855, LMGP04010866, LMGP04010064, LMGP04010909, LMGP04010915, LMGP04010100, LMGP04010934, LMGP10010853, LMGP10010849, LMGP10010896, LMGP10010888, LMGP10010869, LMGP10010864, LMGP10010908, LMGP10010914, LMGP10010926, LMGP10010934, LMGP10010940	SP	SP01
0.505549	0.0244696	0.0174825	PE(22:4(7Z,10Z,13Z,16Z)/20:5(5Z,8Z,11Z,14Z,17Z)), PE(20:3(8Z,11Z,14Z)/22:6(4Z,7Z,10Z,13Z,16Z,19Z)), PE(20:5(5Z,8Z,11Z,14Z,17Z)/22:4(7Z,10Z,13Z,16Z)), PE(22:6(4Z,7Z,10Z,13Z,16Z,19Z)/20:3(8Z,11Z,14Z)), PI-Cer(t18:0/16:0(2OH))	LMGP02011126, LMGP02010932, LMGP02010990, LMGP02011153, LMSP03030036	GP	GP02
0.522165	0.0261798	0.0174825	TG(19:1(9Z)/22:2(13Z,16Z)/22:4(7Z,10Z,13Z,16Z))[iso6], TG(19:1(9Z)/22:3(10Z,13Z,16Z)/22:3(10Z,13Z,16Z))[iso3], TG(19:1(9Z)/22:1(11Z)/22:5(7Z,10Z,13Z,16Z,19Z))[iso6], TG(19:0/22:1(11Z)/22:6(4Z,7Z,10Z,13Z,16Z,19Z))[iso6], TG(19:0/22:1(13Z)/22:6(4Z,7Z,10Z,13Z,16Z,19Z))[iso6], TG(19:0/22:2(13Z,16Z)/22:5(7Z,10Z,13Z,16Z,19Z))[iso6], TG(19:0/22:3(10Z,13Z,16Z)/22:4(7Z,10Z,13Z,16Z))[iso6], TG(20:3(8Z,11Z,…	LMGL03016784, LMGL03013147, LMGL03016781, LMGL03016700, LMGL03012333, LMGL03012359, LMGL03012272, LMGL03012317, LMGL03012262, LMGL03012325, LMGL03012335, LMGL03012349, LMGL03016777	GL	GL03
0.569697	0.0211111	0.0378788	DG(22:0/22:0/0:0)	LMGL02010258	GL	GL02
0.598487	0.0174373	0.0011655	PI-Cer(t20:0/16:0), PI-Cer(d18:0/18:0(2OH)), PI-Cer(t18:0/18:0), PI-Cer(d20:0/16:0(2OH))	LMSP03030018, LMSP03030031, LMSP03030013, LMSP03030048	SP	SP03
0.645544	0.00126712	0.0110723	31-hydroxy-32,35-anhydrobacteriohopanetetrol, Ribosylhopane	LMPR04000027, LMPR04000028	PR	PR04
0.690176	0.00553952	0.00699301	PS(P-16:0/12:0), DG(12:0/20:1(11Z)/0:0)[iso2], DG(14:0/18:1(9Z)/0:0)[iso2], DG(15:0/17:1(9Z)/0:0)[iso2], DG(16:0/16:1(9Z)/0:0)[iso2], DG(15:1(9Z)/17:0/0:0)[iso2], DG(14:1(9Z)/18:0/0:0)[iso2]	LMGP03030001, LMGL02010341, LMGL02010384, LMGL02010429, LMGL02010010, LMGL02010452, LMGL02010407	GP	GP03
0.706897	0.0208327	0.0110723	PA(P-16:0/13:0)	LMGP10030002	GP	GP10
0.754973	0.00458411	0.00699301	GalNAcbeta1-4Galbeta1-4Glcbeta-Cer(d18:1/22:0), GlcNAcbeta1-4Manbeta1-4Glcbeta-Cer(d18:1/22:0), GlcNAcbeta1-3Galbeta1-4Glcbeta-Cer(d18:1/22:0)	LMSP0503AA04, LMSP0508AA04, LMSP0504AA04	SP	SP05
0.766271	0.0413352	0.0973193	PS(P-16:0/13:0)	LMGP03030002	GP	GP03
0.824541	0.00541707	0.0174825	PI(12:0/12:0)	LMGP06010962	GP	GP06
0.824864	0.0295032	0.0530303	TG(18:3(6Z,9Z,12Z)/20:3(8Z,11Z,14Z)/22:4(7Z,10Z,13Z,16Z))[iso6], TG(18:3(9Z,12Z,15Z)/20:3(8Z,11Z,14Z)/22:4(7Z,10Z,13Z,16Z))[iso6], TG(20:3(8Z,11Z,14Z)/20:3(8Z,11Z,14Z)/20:4(5Z,8Z,11Z,14Z))[iso3], TG(18:4(6Z,9Z,12Z,15Z)/20:3(8Z,11Z,14Z)/22:3(10Z,13Z,16Z))[iso6], TG(18:3(6Z,9Z,12Z)/20:4(5Z,8Z,11Z,14Z)/22:3(10Z,13Z,16Z))[iso6], TG(18:3(9Z,12Z,15Z)/20:4(5Z,8Z,11Z,14Z)/22:3(10Z,13Z,16Z))[iso6], TG(18:…	LMGL03016460, LMGL03011885, LMGL03011697, LMGL03016625, LMGL03016468, LMGL03011795, LMGL03011895, LMGL03011884, LMGL03011794, LMGL03016451, LMGL03016616, LMGL03011896, LMGL03011906, LMGL03011700, LMGL03011696, LMGL03016633, LMGL03016475, LMGL03011938, LMGL03011965, LMGL03012016, LMGL03011905, LMGL03011894, LMGL03011883, LMGL03016441, LMGL03016606, LMGL03011907, LMGL03011699, LMGL03016640, LMGL030…	GL	GL03
1.09905	0.0181758	0.0262238	22:1-Glc-Sitosterol, 22:0-Glc-Stigmasterol	LMST01040223, LMST01040213	ST	ST01
1.28968	0.028116	0.0378788	PS(P-16:0/18:1(9Z)), PS(P-18:0/16:1(9Z)), PS(O-16:0/18:2(9Z,12Z)), PS(P-20:0/14:1(9Z)), PE(P-16:0/17:2(9Z,12Z)), GlcCer(d14:2(4E,6E)/18:0(2OH))	LMGP03030088, LMGP03030035, LMGP03020079, LMGP03030059, LMGP02030017, LMSP0501AA70	GP	GP03
1.92161	5.51e-05	0.0011655	PI(O-20:0/18:0), PI(O-18:0/20:0), PI(O-16:0/22:0)	LMGP06020052, LMGP06020087, LMGP06020090	GP	GP06
2.03979	7.86e-05	0.000582751	KDNalpha2-3Galbeta1-4Glcbeta-Cer(d18:1/24:1(15Z))	LMSP0601DH07	SP	SP06

## Sheet: Univ_analysis_ABCA7vsWT_positiv
log2FCneg	pvals	pvalsMW	Name	DB_ID	Lipid class	Lipid subclass
0.437429	0.0424489	0.0728438	PG(18:0/22:4(7Z,10Z,13Z,16Z)), PG(20:2(11Z,14Z)/20:2(11Z,14Z)), PG(22:2(13Z,16Z)/18:2(9Z,12Z)), PG(20:1(11Z)/20:3(8Z,11Z,14Z)), PG(22:1(11Z)/18:3(6Z,9Z,12Z)), PG(22:1(11Z)/18:3(9Z,12Z,15Z)), PG(20:0/20:4(5Z,8Z,11Z,14Z)), PG(22:0/18:4(6Z,9Z,12Z,15Z)), PG(18:2(9Z,12Z)/22:2(13Z,16Z)), PG(20:3(8Z,11Z,14Z)/20:1(11Z)), PG(18:3(6Z,9Z,12Z)/22:1(11Z)), PG(18:3(9Z,12Z,15Z)/22:1(11Z)), PG(22:4(7Z,10Z,13Z,16…	LMGP04010883, LMGP04010579, LMGP04010769, LMGP04010549, LMGP04010739, LMGP04010740, LMGP04010862, LMGP04010713, LMGP04010364, LMGP04010609, LMGP04010393, LMGP04010421, LMGP04010798, LMGP04010638, LMGP04010451, LMGP04010199, LMGP04010964, LMGP04010467, LMGP04010683, LMGP04010952, LMGP04010706, LMGP04010731, LMGP04010539, LMGP04010497, LMGP04010959, LMGP04010272, LMGP04010222	GP	GP04
0.533954	0.0472635	0.0728438	CL(1'-[18:0/18:0],3'-[18:2(9Z,12Z)/20:0]), CL(1'-[18:1(9Z)/18:0],3'-[18:1(9Z)/20:0]), CL(1'-[18:0/18:1(9Z)],3'-[18:1(9Z)/20:0]), CL(1'-[16:0/20:0],3'-[18:2(9Z,12Z)/20:0]), CL(1'-[18:0/20:0],3'-[18:2(9Z,12Z)/18:0]), CL(1'-[18:0/20:0],3'-[18:1(9Z)/18:1(9Z)]), CL(1'-[18:0/18:2(9Z,12Z)],3'-[18:0/20:0]), CL(1'-[18:2(9Z,12Z)/16:0],3'-[20:0/20:0]), CL(1'-[18:2(9Z,12Z)/18:0],3'-[20:0/18:0]), CL(1'-[18:2(…	LMGP12010281, LMGP12010491, LMGP12010311, LMGP12010173, LMGP12010386, LMGP12010381, LMGP12010341, LMGP12010683, LMGP12010716, LMGP12010823, LMGP12010536, LMGP12010501, LMGP12010143, LMGP12010178, LMGP12010356, LMGP12010321, LMGP12010286, LMGP12010898	GP	GP12
0.990741	0.0406614	0.0530303	DG(P-14:0/18:1(9Z)), DG(16:0/16:0/0:0)[rac], DG(15:0/17:0/0:0)[iso2], DG(14:0/18:0/0:0)[iso2], DG(13:0/19:0/0:0)[iso2], DG(12:0/20:0/0:0)[iso2]	LMGL02040001, LMGL02010001, LMGL02010428, LMGL02010383, LMGL02010363, LMGL02010340	GL	GL02
1.46826	0.0486229	0.0973193	TG(17:2(9Z,12Z)/22:4(7Z,10Z,13Z,16Z)/22:5(7Z,10Z,13Z,16Z,19Z))[iso6], TG(17:2(9Z,12Z)/22:3(10Z,13Z,16Z)/22:6(4Z,7Z,10Z,13Z,16Z,19Z))[iso6], TG(17:1(9Z)/22:4(7Z,10Z,13Z,16Z)/22:6(4Z,7Z,10Z,13Z,16Z,19Z))[iso6], TG(17:1(9Z)/22:5(7Z,10Z,13Z,16Z,19Z)/22:5(7Z,10Z,13Z,16Z,19Z))[iso3], TG(19:1(9Z)/20:4(5Z,8Z,11Z,14Z)/22:6(4Z,7Z,10Z,13Z,16Z,19Z))[iso6], TG(19:1(9Z)/20:5(5Z,8Z,11Z,14Z,17Z)/22:5(7Z,10Z,13Z,…	LMGL03012185, LMGL03012146, LMGL03012196, LMGL03012184, LMGL03016756, LMGL03016763, LMGL03012195, LMGL03012202	GL	GL03
