# Supplementary material for: Pathway‐based integration of multi‐omics data reveals lipidomics alterations validated in an Alzheimer's disease mouse model and risk loci carriers
Source: J Neurochem. 2022 Dec 12;164(1):57–76. doi: 10.1111/jnc.15719 (PMC10107183; doi:10.1111/jnc.15719)
Supplement: Supplementary file 6 — Table S10 [file JNC-164-57-s003.xlsx]

## Sheet: CPMG_Serum
DataSet	Significance	Value	Yvar	no_data_points	best_ppm	N	best_PVAL/QVAL/FDR	best_BETA	MBIN_binNumber	MBIN_Istart	MBIN_Iend	MBIN_ppm_start	MBIN_ppm_end	MBIN_ConfidenceLevel	MBIN_Annotation	MBIN_Comments	MBIN_HMDBID_s_	MBIN_HMDBName_mostAbundantMetaboliteInTheBin_	MBIN_HMDBDescription_mostAbundantMetaboliteInTheBin_	MBIN_PVAL/QVAL/FDR	MBIN_BETA
AIRWAVE_ROTTERDAM	PVAL_MWSL_0_01	5.57506e-07	CHR19_POS45411941_T_C	21	3.21003	3257	1.00883e-08	-0.0573941	281	8012	8068	3.19523	3.21407	2	N(CH3)3 (choline head group); tyrosine	choline head group from the glycerophospholipid of lipoproteins	HMDB0000158	L-Tyrosine	Tyrosine is an essential amino acid that readily passes the blood-brain barrier. Once in the brain, it is a precursor for the neurotransmitters dopamine, norepinephrine and epinephrine, better known as adrenalin. These neurotransmitters are an important part of the body's sympathetic nervous system, and their concentrations in the body and brain are directly dependent upon dietary tyrosine. Tyros…	1.13713e-06	-0.0312982
AIRWAVE_ROTTERDAM	PVAL_MWSL_0_05	3.01915e-06	CHR19_POS45411941_T_C	23	3.21003	3257	1.00883e-08	-0.0573941	281	8012	8068	3.19523	3.21407	2	N(CH3)3 (choline head group); tyrosine	choline head group from the glycerophospholipid of lipoproteins	HMDB0000158	L-Tyrosine	Tyrosine is an essential amino acid that readily passes the blood-brain barrier. Once in the brain, it is a precursor for the neurotransmitters dopamine, norepinephrine and epinephrine, better known as adrenalin. These neurotransmitters are an important part of the body's sympathetic nervous system, and their concentrations in the body and brain are directly dependent upon dietary tyrosine. Tyros…	1.13713e-06	-0.0312982
ROTTERDAM	PVAL_MWSL_0_05	3.41398e-06	CHR19_POS2363319_C_T	1	2.43556	1248	1.16048e-06	-0.0373918	180	5727	5758	2.42648	2.43691	2	glutamine		HMDB0000641	L-Glutamine	Glutamine (Gln) is one of the 20 amino acids encoded by the standard genetic code. In humans it is considered a non-essential amino acid. Structurally, glutamine is similar to the amino acid glutamic acid. However, instead of having a terminal carboxylic acid, it has an amide. Enzymatically, glutamine is formed by replacing a side-chain hydroxyl of glutamic acid with an amine functional group. Gl…	2.66146e-06	-0.00678545
AIRWAVE_ROTTERDAM	PVAL_MWSL_0_01	5.57506e-07	CHR19_POS45411941_T_C	2	3.21474	3257	3.46252e-07	-0.0613619	282	8069	8098	3.2144	3.22416		N(CH3)3 (choline head group); carnitine; histidine	choline head group from the sphingomyelins of lipoproteins	HMDB0000177	L-Histidine	Histidine is an alpha-amino acid with an imidazole functional group. It is one of the 22 proteinogenic amino acids. Histidine was first isolated by German physician Albrecht Kossel in 1896. Histidine is an essential amino acid in humans and other mammals. It was initially thought that it was only essential for infants, but longer-term studies established that it is also essential for adults. Infa…	3.92839e-05	-0.0406999
AIRWAVE_ROTTERDAM	PVAL_MWSL_0_05	3.01915e-06	CHR19_POS45411941_T_C	4	3.21474	3257	3.46252e-07	-0.0613619	282	8069	8098	3.2144	3.22416		N(CH3)3 (choline head group); carnitine; histidine	choline head group from the sphingomyelins of lipoproteins	HMDB0000177	L-Histidine	Histidine is an alpha-amino acid with an imidazole functional group. It is one of the 22 proteinogenic amino acids. Histidine was first isolated by German physician Albrecht Kossel in 1896. Histidine is an essential amino acid in humans and other mammals. It was initially thought that it was only essential for infants, but longer-term studies established that it is also essential for adults. Infa…	3.92839e-05	-0.0406999
AIRWAVE_ROTTERDAM	PVAL_MWSL_0_05	3.28093e-06	CHR7_POS143099133_C_A	1	2.6714	3255	2.49677e-06	0.0204627	214	6449	6474	2.66938	2.67779	2	citrate; C=CHCH2HC=C (fatty acyl chains)	fatty acyl chains from phospholipids, triacylglycerols and cholesterol esters from Lipoproteins; other peaks overlap here	HMDB0000094	Citric acid	Citric acid (citrate) is a weak acid that is formed in the tricarboxylic acid cycle or that may be introduced with diet. The evaluation of plasma citric acid is scarcely used in the diagnosis of human diseases. On the contrary urinary citrate excretion is a common tool in the differential diagnosis of kidney stones, renal tubular acidosis and it plays also a role in bone diseases. The importance …	7.95932e-05	0.00706744
ROTTERDAM	PVAL_MWSL_0_05	3.43252e-06	CHR14_POS53391680_A_G	1	3.06368	1251	3.16268e-06	0.0527684	265	7613	7637	3.06099	3.06907	2	ornithine; CH2 (lysyl groups); tyrosine	lysyl side chains from serum proteins (mainly albumin): residual signal	HMDB0000214; HMDB0000158	Ornithine	L-ornithine, also known as (S)-2,5-diaminopentanoic acid or ornithine is a member of the class of compounds known as L-alpha-amino acids. L-alpha-amino acids are alpha amino acids which have the L-configuration of the alpha-carbon atom. L-ornithine is soluble (in water) and a moderately acidic compound. It has been claimed that ornithine improves athletic performance, has anabolic effects, has wo…	0.000199482	0.00496462
ROTTERDAM	PVAL_MWSL_0_05	3.74658e-06	CHR19_POS51727962_C_A	1	3.76918	1245	1.68298e-06	0.0346054	374	9648	9669	3.76548	3.77255		D-glucose; glycerol; alanine	free glycerol	HMDB0000122; HMDB0000131; HMDB0000161	D-Glucose	Glucose is a monosaccharide containing six carbon atoms and an aldehyde group and is therefore referred to as an aldohexose. The glucose molecule can exist in an open-chain (acyclic) and ring (cyclic) form, the latter being the result of an intramolecular reaction between the aldehyde C atom and the C-5 hydroxyl group to form an intramolecular hemiacetal. In water solution both forms are in equil…	0.000301104	0.019927
AIRWAVE	PVAL_MWSL_0_05	3.09909e-06	CHR4_POS951947_T_C	1	6.98649	2005	2.32641e-06	-0.042688	604	17547	17593	6.97303	6.98851	2	3-methylhistidine	needs spiking confirmation	HMDB0000479	3-Methylhistidine	3-Methylhistidine is a product of peptide bond synthesis and methylation of actin and myosin. The measurement of 3-Methylhistidine provides an index of the rate of muscle protein breakdown. 3-Methylhistidine is a biomarker for meat consumption, especially chicken. It is also a biomarker for the consumption of soy products.	0.000403715	-0.00158648
ROTTERDAM	PVAL_MWSL_0_05	3.73982e-06	CHR18_POS31304318_G_T	3	3.04888	1246	8.07625e-07	0.0270232	263	7572	7605	3.0472	3.0583	2	ornithine; CH2 (lysyl groups); tyrosine	lysyl side chains from serum proteins (mainly albumin)	HMDB0000214; HMDB0000158	Ornithine	L-ornithine, also known as (S)-2,5-diaminopentanoic acid or ornithine is a member of the class of compounds known as L-alpha-amino acids. L-alpha-amino acids are alpha amino acids which have the L-configuration of the alpha-carbon atom. L-ornithine is soluble (in water) and a moderately acidic compound. It has been claimed that ornithine improves athletic performance, has anabolic effects, has wo…	0.000447261	0.00505276
AIRWAVE_ROTTERDAM	PVAL_MWSL_0_05	3.30497e-06	CHR16_POS19808163_T_C	1	7.13283	3251	1.42337e-06	0.0385518	615	17996	18026	7.12409	7.13418	1	acetaminophen glucuronide	more resonances from these metabolite around 4 ppm and between 3.9 and 3.2 ppm, likely overlapped with glucose signals	HMDB0010316	Acetaminophen glucuronide	Acetaminophen glucuronide is a natural human metabolite of Acetaminophen generated in the liver by UDP glucuonyltransferase. Glucuronidation is used to assist in the excretion of toxic substances, drugs or other substances that cannot be used as an energy source. Glucuronic acid is attached via a glycosidic bond to the substance, and the resulting glucuronide, which has a much higher water solubi…	0.000503941	0.000839735
AIRWAVE	PVAL_MWSL_0_01	6.81164e-07	CHR5_POS102365794_G_C	2	5.40357	2004	1.707e-08	-0.0512026	508	12875	12899	5.40122	5.40929	2	CH=CH (fatty acyl residues)	fatty acyl chains from phospholipids, triacylglycerols and cholesterol esters from Lipoproteins				0.00355918	-0.000704849
AIRWAVE	PVAL_MWSL_0_05	3.30316e-06	CHR5_POS102365794_G_C	2	5.40357	2004	1.707e-08	-0.0512026	508	12875	12899	5.40122	5.40929	2	CH=CH (fatty acyl residues)	fatty acyl chains from phospholipids, triacylglycerols and cholesterol esters from Lipoproteins				0.00355918	-0.000704849
AIRWAVE_ROTTERDAM	PVAL_MWSL_0_01	6.07872e-07	CHR5_POS102365794_G_C	1	5.40357	3255	5.35553e-07	-0.0289095	508	12875	12899	5.40122	5.40929	2	CH=CH (fatty acyl residues)	fatty acyl chains from phospholipids, triacylglycerols and cholesterol esters from Lipoproteins				0.00647674	-0.000521204
AIRWAVE_ROTTERDAM	PVAL_MWSL_0_05	3.19056e-06	CHR5_POS102365794_G_C	2	5.40357	3255	5.35553e-07	-0.0289095	508	12875	12899	5.40122	5.40929	2	CH=CH (fatty acyl residues)	fatty acyl chains from phospholipids, triacylglycerols and cholesterol esters from Lipoproteins				0.00647674	-0.000521204

## Sheet: 1DNMR_Serum
DataSet	Significance	Value	Yvar	no_data_points	best_ppm	N	best_PVAL/QVAL/FDR	best_BETA	MBIN_binNumber	MBIN_Istart	MBIN_Iend	MBIN_ppm_start	MBIN_ppm_end	MBIN_ConfidenceLevel	MBIN_Annotation	MBIN_Comments	MBIN_PVAL/QVAL/FDR	MBIN_BETA
AIRWAVE	PVAL_MWSL_0_01	2.65136e-06	CHR19_POS45411941_T_C	201	0.678376	2009	8.11815e-09	2.07268	4	508	712	0.6706	0.7393	2	CH3 (C18 from Cholesterol)	C18 from cholesterol and cholesterol esters from Lipoproteins	3.40987e-09	0.144172
AIRWAVE	PVAL_MWSL_0_05	1.94892e-05	CHR19_POS45411941_T_C	205	0.678376	2009	8.11815e-09	2.07268	4	508	712	0.6706	0.7393	2	CH3 (C18 from Cholesterol)	C18 from cholesterol and cholesterol esters from Lipoproteins	3.40987e-09	0.144172
AIRWAVE	PVAL_MWSL_0_01	2.65136e-06	CHR19_POS45411941_T_C	38	1.02255	2009	7.65226e-09	2.0753	19	1521	1559	1.0114	1.0242				2.72485e-08	0.142139
AIRWAVE	PVAL_MWSL_0_05	1.94892e-05	CHR19_POS45411941_T_C	38	1.02255	2009	7.65226e-09	2.0753	19	1521	1559	1.0114	1.0242				2.72485e-08	0.142139
AIRWAVE	PVAL_MWSL_0_01	2.65136e-06	CHR19_POS45411941_T_C	47	1.4229	2009	2.0259e-08	2.10087	43	2736	2782	1.4202	1.4357	2	L-lactate 13C satellite; lysine		5.34145e-08	0.142022
AIRWAVE	PVAL_MWSL_0_05	1.94892e-05	CHR19_POS45411941_T_C	47	1.4229	2008	2.0259e-08	2.10087	43	2736	2782	1.4202	1.4357	2	L-lactate 13C satellite; lysine		5.34145e-08	0.142022
AIRWAVE	PVAL_MWSL_0_01	2.65136e-06	CHR19_POS45411941_T_C	6	0.853993	2009	1.71982e-07	1.77201	8	1047	1053	0.852	0.854		unknown 5; CH3(CH2)n (fatty acyl chains); CH3 (C26 and C27 from Cholesterol)	unknow singlet at 0.86 ppm likely a contaminant; fatty acyl chains from phospholipids, triacylglycerols and cholesterol esters; C26 and C27 from cholesterol and cholesterol esters; all lipids from Lipoproteins	1.52072e-07	0.126697
AIRWAVE	PVAL_MWSL_0_05	1.94892e-05	CHR19_POS45411941_T_C	6	0.853993	2008	1.71982e-07	1.77201	8	1047	1053	0.852	0.854		unknown 5; CH3(CH2)n (fatty acyl chains); CH3 (C26 and C27 from Cholesterol)	unknow singlet at 0.86 ppm likely a contaminant; fatty acyl chains from phospholipids, triacylglycerols and cholesterol esters; C26 and C27 from cholesterol and cholesterol esters; all lipids from Lipoproteins	1.52072e-07	0.126697
AIRWAVE_ROTTERDAM	PVAL_MWSL_0_01	2.23036e-06	CHR19_POS45411941_T_C	8	4.18838	3255	1.54141e-07	-0.00270036	244	10896	10906	4.1853	4.1887			possibly threonine peaks shifted...only Rotterdam and MESA...needs further checking	3.09573e-07	-0.000340115
AIRWAVE_ROTTERDAM	PVAL_MWSL_0_05	1.55537e-05	CHR19_POS45411941_T_C	10	4.18838	3255	1.54141e-07	-0.00270036	244	10896	10906	4.1853	4.1887			possibly threonine peaks shifted...only Rotterdam and MESA...needs further checking	3.09573e-07	-0.000340115
AIRWAVE	PVAL_MWSL_0_01	2.65136e-06	CHR19_POS45411941_T_C	28	0.741625	2009	1.80427e-07	1.76861	5	713	741	0.7396	0.749		CH3 (C26 and C27 from Cholesterol); CH3(CH2)n (fatty acyl chains)	fatty acyl chains from phospholipids, triacylglycerols and cholesterol esters; C26 and C27 from cholesterol and cholesterol esters; all lipids from Lipoproteins	4.55212e-07	0.121285
AIRWAVE	PVAL_MWSL_0_05	1.94892e-05	CHR19_POS45411941_T_C	28	0.741625	2008	1.80427e-07	1.76861	5	713	741	0.7396	0.749		CH3 (C26 and C27 from Cholesterol); CH3(CH2)n (fatty acyl chains)	fatty acyl chains from phospholipids, triacylglycerols and cholesterol esters; C26 and C27 from cholesterol and cholesterol esters; all lipids from Lipoproteins	4.55212e-07	0.121285
AIRWAVE	PVAL_MWSL_0_01	2.65136e-06	CHR19_POS45411941_T_C	33	1.14736	2009	1.17268e-07	1.85981	29	1896	1928	1.1376	1.1484	2	propylene glycol; (CH2)n (fatty acyl chains)	fatty acyl chains from phospholipids, triacylglycerols and cholesterol esters from lipoproteins	4.87586e-07	0.1257
AIRWAVE	PVAL_MWSL_0_05	1.94892e-05	CHR19_POS45411941_T_C	33	1.14736	2009	1.17268e-07	1.85981	29	1896	1928	1.1376	1.1484	2	propylene glycol; (CH2)n (fatty acyl chains)	fatty acyl chains from phospholipids, triacylglycerols and cholesterol esters from lipoproteins	4.87586e-07	0.1257
AIRWAVE	PVAL_MWSL_0_01	2.65136e-06	CHR19_POS45411941_T_C	13	3.23324	2008	8.02553e-10	2.06354	95	8124	8143	3.2329	3.2393	2	methanol 13C satelite; N(CH3)3 (choline head group)	choline head group from the glycerophospholipid of lipoproteins	7.01695e-07	0.123542
AIRWAVE	PVAL_MWSL_0_05	1.94892e-05	CHR19_POS45411941_T_C	15	3.23324	2009	8.02553e-10	2.06354	95	8124	8143	3.2329	3.2393	2	methanol 13C satelite; N(CH3)3 (choline head group)	choline head group from the glycerophospholipid of lipoproteins	7.01695e-07	0.123542
AIRWAVE	PVAL_MWSL_0_01	2.65136e-06	CHR19_POS45411941_T_C	21	1.00001	2009	1.2582e-07	1.85142	17	1466	1491	0.9929	1.0014	2	isoleucine		8.23652e-07	0.123334
AIRWAVE	PVAL_MWSL_0_05	1.94892e-05	CHR19_POS45411941_T_C	22	1.00001	2009	1.2582e-07	1.85142	17	1466	1491	0.9929	1.0014	2	isoleucine		8.23652e-07	0.123334
AIRWAVE_ROTTERDAM	PVAL_MWSL_0_01	2.23036e-06	CHR19_POS45411941_T_C	65	0.707309	3256	5.85881e-08	0.00457459	4	508	712	0.6706	0.7393	2	CH3 (C18 from Cholesterol)	C18 from cholesterol and cholesterol esters from Lipoproteins	1.26093e-06	0.00431287
AIRWAVE_ROTTERDAM	PVAL_MWSL_0_05	1.55537e-05	CHR19_POS45411941_T_C	103	0.707309	3256	5.85881e-08	0.00457459	4	508	712	0.6706	0.7393	2	CH3 (C18 from Cholesterol)	C18 from cholesterol and cholesterol esters from Lipoproteins	1.26093e-06	0.00431287
AIRWAVE	PVAL_MWSL_0_01	2.65136e-06	CHR19_POS45411941_T_C	11	0.749699	2008	3.54608e-07	1.7525	6	742	755	0.7494	0.7537		CH3 (C26 and C27 from Cholesterol); CH3(CH2)n (fatty acyl chains)	fatty acyl chains from phospholipids, triacylglycerols and cholesterol esters; C26 and C27 from cholesterol and cholesterol esters; all lipids from Lipoproteins	1.35434e-06	0.116402
AIRWAVE	PVAL_MWSL_0_05	1.94892e-05	CHR19_POS45411941_T_C	12	0.749699	2009	3.54608e-07	1.7525	6	742	755	0.7494	0.7537		CH3 (C26 and C27 from Cholesterol); CH3(CH2)n (fatty acyl chains)	fatty acyl chains from phospholipids, triacylglycerols and cholesterol esters; C26 and C27 from cholesterol and cholesterol esters; all lipids from Lipoproteins	1.35434e-06	0.116402
AIRWAVE	PVAL_MWSL_0_01	2.65136e-06	CHR19_POS45411941_T_C	10	4.18131	2009	3.29176e-07	-1.78882	243	10872	10895	4.1773	4.185	2	pyroglutamate	other signals may overlap here	1.47854e-06	-0.118173
AIRWAVE	PVAL_MWSL_0_05	1.94892e-05	CHR19_POS45411941_T_C	22	4.18131	2008	3.29176e-07	-1.78882	243	10872	10895	4.1773	4.185	2	pyroglutamate	other signals may overlap here	1.47854e-06	-0.118173
AIRWAVE_ROTTERDAM	PVAL_MWSL_0_01	2.23036e-06	CHR19_POS45411941_T_C	23	3.21003	3257	2.89106e-08	-0.0385594	92	8013	8068	3.1956	3.2141	2	N(CH3)3 (choline head group)	choline head group from the glycerophospholipid of lipoproteins	1.56533e-06	-0.020641
AIRWAVE_ROTTERDAM	PVAL_MWSL_0_05	1.55537e-05	CHR19_POS45411941_T_C	26	3.21003	3255	2.89106e-08	-0.0385594	92	8013	8068	3.1956	3.2141	2	N(CH3)3 (choline head group)	choline head group from the glycerophospholipid of lipoproteins	1.56533e-06	-0.020641
AIRWAVE	PVAL_MWSL_0_01	2.65136e-06	CHR19_POS45411941_T_C	4	4.18602	2009	2.0635e-07	-1.77222	244	10896	10906	4.1853	4.1887			possibly threonine peaks shifted...only Rotterdam and MESA...needs further checking	1.98362e-06	-0.117106
AIRWAVE	PVAL_MWSL_0_05	1.94892e-05	CHR19_POS45411941_T_C	10	4.18602	2009	2.0635e-07	-1.77222	244	10896	10906	4.1853	4.1887			possibly threonine peaks shifted...only Rotterdam and MESA...needs further checking	1.98362e-06	-0.117106
AIRWAVE	PVAL_MWSL_0_01	2.65136e-06	CHR19_POS45411941_T_C	19	1.00337	2009	2.53829e-07	1.81525	18	1492	1520	1.0017	1.0111	2	isoleucine		2.09282e-06	0.116822
AIRWAVE	PVAL_MWSL_0_05	1.94892e-05	CHR19_POS45411941_T_C	21	1.00337	2009	2.53829e-07	1.81525	18	1492	1520	1.0017	1.0111	2	isoleucine		2.09282e-06	0.116822
AIRWAVE	PVAL_MWSL_0_01	2.65136e-06	CHR19_POS45411941_T_C	7	4.16752	2009	3.82394e-07	-1.78304	241	10834	10850	4.1645	4.1699	2	pyroglutamate		2.36065e-06	-0.116743
AIRWAVE	PVAL_MWSL_0_05	1.94892e-05	CHR19_POS45411941_T_C	12	4.16752	2009	3.82394e-07	-1.78304	241	10834	10850	4.1645	4.1699	2	pyroglutamate		2.36065e-06	-0.116743
AIRWAVE	PVAL_MWSL_0_01	2.65136e-06	CHR19_POS45411941_T_C	8	4.17492	2009	9.88851e-07	-1.6983	242	10851	10871	4.1702	4.1769	2	pyroglutamate		2.55418e-06	-0.114708
AIRWAVE	PVAL_MWSL_0_05	1.94892e-05	CHR19_POS45411941_T_C	19	4.17492	2009	9.88851e-07	-1.6983	242	10851	10871	4.1702	4.1769	2	pyroglutamate		2.55418e-06	-0.114708
AIRWAVE	PVAL_MWSL_0_01	2.65136e-06	CHR19_POS45411941_T_C	34	1.15476	2009	6.29742e-08	1.90283	30	1929	1972	1.1487	1.1632	2	isopropanol; (CH2)n (fatty acyl chains)	fatty acyl chains from phospholipids, triacylglycerols and cholesterol esters from lipoproteins	2.67018e-06	0.115317
AIRWAVE	PVAL_MWSL_0_05	1.94892e-05	CHR19_POS45411941_T_C	38	1.15476	2009	6.29742e-08	1.90283	30	1929	1972	1.1487	1.1632	2	isopropanol; (CH2)n (fatty acyl chains)	fatty acyl chains from phospholipids, triacylglycerols and cholesterol esters from lipoproteins	2.67018e-06	0.115317
AIRWAVE	PVAL_MWSL_0_01	2.65136e-06	CHR19_POS45411941_T_C	2	3.99695	2008	1.78794e-06	-1.62046	222	10334	10342	3.9963	3.999	1	serine; 1,5-anhydrosorbitol		2.89846e-06	-0.11732
AIRWAVE	PVAL_MWSL_0_05	1.94892e-05	CHR19_POS45411941_T_C	8	3.99695	2009	1.78794e-06	-1.62046	222	10334	10342	3.9963	3.999	1	serine; 1,5-anhydrosorbitol		2.89846e-06	-0.11732
AIRWAVE	PVAL_MWSL_0_01	2.65136e-06	CHR19_POS45411941_T_C	8	1.13727	2009	1.24711e-06	1.72986	28	1863	1895	1.1265	1.1373	2	propylene glycol; (CH2)n (fatty acyl chains)	fatty acyl chains from phospholipids, triacylglycerols and cholesterol esters from lipoproteins	3.63572e-06	0.115207
AIRWAVE	PVAL_MWSL_0_05	1.94892e-05	CHR19_POS45411941_T_C	32	1.13727	2009	1.24711e-06	1.72986	28	1863	1895	1.1265	1.1373	2	propylene glycol; (CH2)n (fatty acyl chains)	fatty acyl chains from phospholipids, triacylglycerols and cholesterol esters from lipoproteins	3.63572e-06	0.115207
AIRWAVE	PVAL_MWSL_0_01	2.65136e-06	CHR19_POS45411941_T_C	35	1.03533	2008	1.92949e-08	2.03419	21	1591	1637	1.035	1.0505	2	valine		6.37594e-06	0.111085
AIRWAVE	PVAL_MWSL_0_05	1.94892e-05	CHR19_POS45411941_T_C	37	1.03533	2009	1.92949e-08	2.03419	21	1591	1637	1.035	1.0505	2	valine		6.37594e-06	0.111085
AIRWAVE_ROTTERDAM	PVAL_MWSL_0_05	1.55537e-05	CHR19_POS45411941_T_C	28	1.01649	3255	6.25453e-06	0.00580206	19	1521	1559	1.0114	1.0242				6.86318e-06	0.00565091
AIRWAVE	PVAL_MWSL_0_01	2.65136e-06	CHR19_POS45411941_T_C	3	7.18061	2008	1.96122e-06	-1.69237	305	18139	18186	7.1722	7.188	2	tyrosine; NH (protein side chains)	from major serum proteins and apolipoproteins	7.64425e-06	-0.1197
AIRWAVE	PVAL_MWSL_0_05	1.94892e-05	CHR19_POS45411941_T_C	9	7.18061	2008	1.96122e-06	-1.69237	305	18139	18186	7.1722	7.188	2	tyrosine; NH (protein side chains)	from major serum proteins and apolipoproteins	7.64425e-06	-0.1197
AIRWAVE	PVAL_MWSL_0_05	1.94892e-05	CHR19_POS45411941_T_C	13	3.99964	2009	3.04838e-06	-1.63915	223	10343	10363	3.9993	4.006	2	isopropanol	other signals may overlap here	8.07773e-06	-0.111199
AIRWAVE	PVAL_MWSL_0_01	2.65136e-06	CHR19_POS45411941_T_C	2	4.19107	2008	2.1695e-06	-1.63152	245	10907	10922	4.189	4.1941			possibly threonine peaks shifted...only Rotterdam and MESA...needs further checking	8.62637e-06	-0.108276
AIRWAVE	PVAL_MWSL_0_05	1.94892e-05	CHR19_POS45411941_T_C	13	4.19107	2008	2.1695e-06	-1.63152	245	10907	10922	4.189	4.1941			possibly threonine peaks shifted...only Rotterdam and MESA...needs further checking	8.62637e-06	-0.108276
AIRWAVE	PVAL_MWSL_0_05	1.94892e-05	CHR19_POS45411941_T_C	36	0.924308	2008	2.9735e-06	1.66715	11	1254	1297	0.9216	0.9361	2	isoleucine; CH3 (C21 from Cholesterol)	C21 from cholesterol and cholesterol esters from Lipoproteins	9.03272e-06	0.110494
AIRWAVE	PVAL_MWSL_0_01	2.65136e-06	CHR19_POS45411941_T_C	4	1.05114	2008	1.32794e-06	1.75089	22	1638	1682	1.0508	1.0656	2	3-hydroxyisobutyrate		9.27958e-06	0.116217
AIRWAVE	PVAL_MWSL_0_05	1.94892e-05	CHR19_POS45411941_T_C	38	1.05114	2009	1.32794e-06	1.75089	22	1638	1682	1.0508	1.0656	2	3-hydroxyisobutyrate		9.27958e-06	0.116217
AIRWAVE_ROTTERDAM	PVAL_MWSL_0_01	2.23036e-06	CHR19_POS45411941_T_C	4	4.18939	3255	3.29489e-07	-0.00260433	245	10907	10922	4.189	4.1941			possibly threonine peaks shifted...only Rotterdam and MESA...needs further checking	1.13259e-05	-0.000423865
AIRWAVE_ROTTERDAM	PVAL_MWSL_0_05	1.55537e-05	CHR19_POS45411941_T_C	8	4.18939	3255	3.29489e-07	-0.00260433	245	10907	10922	4.189	4.1941			possibly threonine peaks shifted...only Rotterdam and MESA...needs further checking	1.13259e-05	-0.000423865
AIRWAVE	PVAL_MWSL_0_01	2.65136e-06	CHR19_POS45411941_T_C	20	1.02557	2009	1.5984e-08	2.01318	20	1560	1590	1.0246	1.0347	2	valine		1.25443e-05	0.106753
AIRWAVE	PVAL_MWSL_0_05	1.94892e-05	CHR19_POS45411941_T_C	21	1.02557	2009	1.5984e-08	2.01318	20	1560	1590	1.0246	1.0347	2	valine		1.25443e-05	0.106753
ROTTERDAM	PVAL_MWSL_0_01	2.6022e-06	CHR4_POS170583157_G_A	10	8.5112	1249	3.71351e-07	-0.00388703	343	21965	22390	8.4594	8.6024	2	NH (protein side chains)	from major serum proteins and apolipoproteins	1.35556e-05	-0.0027296
ROTTERDAM	PVAL_MWSL_0_05	1.61941e-05	CHR4_POS170583157_G_A	35	8.5112	1249	3.71351e-07	-0.00388703	343	21965	22390	8.4594	8.6024	2	NH (protein side chains)	from major serum proteins and apolipoproteins	1.35556e-05	-0.0027296
AIRWAVE	PVAL_MWSL_0_01	2.65136e-06	CHR19_POS45411941_T_C	8	3.23257	2009	2.10354e-09	2.04247	94	8107	8123	3.2272	3.2326	2	D-glucose; N(CH3)3 (choline head group); arginine	choline head group from the glycerophospholipid of lipoproteins	1.48139e-05	0.106445
AIRWAVE	PVAL_MWSL_0_05	1.94892e-05	CHR19_POS45411941_T_C	10	3.23257	2008	2.10354e-09	2.04247	94	8107	8123	3.2272	3.2326	2	D-glucose; N(CH3)3 (choline head group); arginine	choline head group from the glycerophospholipid of lipoproteins	1.48139e-05	0.106445
AIRWAVE_ROTTERDAM	PVAL_MWSL_0_01	2.64417e-06	CHR4_POS170583157_G_A	2	8.42541	3258	2.71682e-07	-0.00271732	341	21789	21925	8.4002	8.4459	2	NH (protein side chains)	from major serum proteins and apolipoproteins	1.54445e-05	-0.00121098
AIRWAVE_ROTTERDAM	PVAL_MWSL_0_05	1.68184e-05	CHR4_POS170583157_G_A	10	8.42541	3258	2.71682e-07	-0.00271732	341	21789	21925	8.4002	8.4459	2	NH (protein side chains)	from major serum proteins and apolipoproteins	1.54445e-05	-0.00121098
ROTTERDAM	PVAL_MWSL_0_01	2.6022e-06	CHR4_POS170583157_G_A	4	8.42541	1249	5.89156e-07	-0.00364633	341	21789	21925	8.4002	8.4459	2	NH (protein side chains)	from major serum proteins and apolipoproteins	1.57301e-05	-0.00163352
ROTTERDAM	PVAL_MWSL_0_05	1.61941e-05	CHR4_POS170583157_G_A	13	8.42541	1249	5.89156e-07	-0.00364633	341	21789	21925	8.4002	8.4459	2	NH (protein side chains)	from major serum proteins and apolipoproteins	1.57301e-05	-0.00163352
AIRWAVE_ROTTERDAM	PVAL_MWSL_0_05	1.55537e-05	CHR19_POS45411941_T_C	6	4.17526	3254	6.84136e-06	-0.00233132	242	10851	10871	4.1702	4.1769	2	pyroglutamate		1.72027e-05	-0.000599301
AIRWAVE	PVAL_MWSL_0_05	1.94892e-05	CHR19_POS45411941_T_C	12	1.08142	2009	1.24241e-05	1.56091	24	1717	1740	1.0774	1.0851				1.79286e-05	0.109046
AIRWAVE_ROTTERDAM	PVAL_MWSL_0_05	1.55537e-05	CHR19_POS45411941_T_C	15	1.4229	3255	7.70431e-06	0.00457596	43	2736	2782	1.4202	1.4357	2	L-lactate 13C satellite; lysine		1.83215e-05	0.00429887
ROTTERDAM	PVAL_MWSL_0_05	9.2814e-06	CHR1_POS154898185_G_C	3	3.98214	1248	4.4191e-06	0.0316395	218	10287	10298	3.9805	3.9842		1,5-anhydrosorbitol; serine; histidine; tyrosine; phenylalanine	ther is some degree of uncertainty on the position of histidine, tyrosine and phenylalanine peaks due to peak shifting	1.89967e-05	0.00605702
AIRWAVE	PVAL_MWSL_0_05	1.94892e-05	CHR19_POS45411941_T_C	17	1.12449	2008	1.17865e-05	1.53193	27	1819	1862	1.1117	1.1262	2	2-oxoisovalerate		2.06993e-05	0.105189
AIRWAVE_ROTTERDAM	PVAL_MWSL_0_05	1.55537e-05	CHR19_POS45411941_T_C	7	4.17761	3255	4.27623e-06	-0.00239427	243	10872	10895	4.1773	4.185	2	pyroglutamate	other signals may overlap here	2.23811e-05	-0.000683148
AIRWAVE	PVAL_MWSL_0_05	1.94892e-05	CHR19_POS45411941_T_C	3	1.0858	2009	1.66489e-05	1.5224	25	1741	1760	1.0855	1.0919				2.31702e-05	0.105051
AIRWAVE	PVAL_MWSL_0_05	1.94892e-05	CHR19_POS45411941_T_C	7	1.16957	2009	2.68449e-06	1.56538	32	1985	2004	1.1675	1.1739	2	isopropanol; (CH2)n (fatty acyl chains)	fatty acyl chains from phospholipids, triacylglycerols and cholesterol esters from lipoproteins	2.3974e-05	0.099088
AIRWAVE	PVAL_MWSL_0_05	1.94892e-05	CHR19_POS45411941_T_C	1	1.0932	2009	1.87665e-05	1.47458	26	1761	1818	1.0922	1.1114	2	2-oxoisovalerate		2.69528e-05	0.103097
AIRWAVE_ROTTERDAM	PVAL_MWSL_0_05	1.55537e-05	CHR19_POS45411941_T_C	19	4.30075	3255	2.9366e-06	-0.00672526	252	11193	11278	4.2853	4.3139	2	CH2O (choline residue)	choline from the glycerophospholipid of lipoproteins	2.82887e-05	-0.00476369
AIRWAVE	PVAL_MWSL_0_05	1.94892e-05	CHR19_POS45411941_T_C	4	0.92128	2009	1.23046e-05	1.54763	10	1231	1253	0.9139	0.9213	2	isoleucine; CH3 (C21 from Cholesterol)	C21 from cholesterol and cholesterol esters from Lipoproteins	3.07832e-05	0.103331
AIRWAVE	PVAL_MWSL_0_01	2.65136e-06	CHR19_POS45411941_T_C	36	2.71076	2009	2.08996e-08	1.92794	73	6515	6598	2.6916	2.7195	2	C=CHCH2HC=C (fatty acyl chains)	fatty acyl chains from phospholipids, triacylglycerols and cholesterol esters from Lipoproteins	3.3692e-05	0.0980878
AIRWAVE	PVAL_MWSL_0_05	1.94892e-05	CHR19_POS45411941_T_C	44	2.71076	2009	2.08996e-08	1.92794	73	6515	6598	2.6916	2.7195	2	C=CHCH2HC=C (fatty acyl chains)	fatty acyl chains from phospholipids, triacylglycerols and cholesterol esters from Lipoproteins	3.3692e-05	0.0980878
AIRWAVE	PVAL_MWSL_0_05	1.94892e-05	CHR19_POS45411941_T_C	7	1.06628	2009	1.30049e-05	1.58736	23	1683	1716	1.0659	1.077	2	3-hydroxyisobutyrate		3.56797e-05	0.10537
AIRWAVE	PVAL_MWSL_0_01	2.65136e-06	CHR19_POS45411941_T_C	38	0.855339	2009	1.41539e-07	1.79785	9	1054	1230	0.8543	0.9135	2	CH3CH2CH2C= (fatty acyl chains); CH3 (C26 and C27 from Cholesterol)	fatty acyl chains from phospholipids, triacylglycerols and cholesterol esters; C26 and C27 from cholesterol and cholesterol esters; all lipids from Lipoproteins	3.62848e-05	0.100875
AIRWAVE	PVAL_MWSL_0_05	1.94892e-05	CHR19_POS45411941_T_C	47	0.855339	2009	1.41539e-07	1.79785	9	1054	1230	0.8543	0.9135	2	CH3CH2CH2C= (fatty acyl chains); CH3 (C26 and C27 from Cholesterol)	fatty acyl chains from phospholipids, triacylglycerols and cholesterol esters; C26 and C27 from cholesterol and cholesterol esters; all lipids from Lipoproteins	3.62848e-05	0.100875
AIRWAVE_ROTTERDAM	PVAL_MWSL_0_05	1.55537e-05	CHR19_POS45411941_T_C	1	4.16886	3255	1.26052e-05	-0.0022814	241	10834	10850	4.1645	4.1699	2	pyroglutamate		3.71323e-05	-0.000467345
AIRWAVE	PVAL_MWSL_0_01	2.65136e-06	CHR19_POS45411941_T_C	94	1.41819	2008	3.01726e-08	2.07778	42	2481	2735	1.3344	1.4199	2	(CH2)n (fatty acyl chains); lysine	fatty acyl chains from phospholipids, triacylglycerols and cholesterol esters from lipoproteins	3.81316e-05	0.108596
AIRWAVE	PVAL_MWSL_0_05	1.94892e-05	CHR19_POS45411941_T_C	144	1.41819	2009	3.01726e-08	2.07778	42	2481	2735	1.3344	1.4199	2	(CH2)n (fatty acyl chains); lysine	fatty acyl chains from phospholipids, triacylglycerols and cholesterol esters from lipoproteins	3.81316e-05	0.108596
AIRWAVE	PVAL_MWSL_0_01	2.65136e-06	CHR19_POS45411941_T_C	30	1.85555	2009	7.71138e-07	1.87068	51	3983	4175	1.8397	1.9043	2	lysine; arginine		3.84302e-05	0.108299
AIRWAVE	PVAL_MWSL_0_05	1.94892e-05	CHR19_POS45411941_T_C	90	1.85555	2009	7.71138e-07	1.87068	51	3983	4175	1.8397	1.9043	2	lysine; arginine		3.84302e-05	0.108299
ROTTERDAM	PVAL_MWSL_0_05	1.61941e-05	CHR4_POS170583157_G_A	1	7.74985	1249	1.15077e-05	-0.00425764	326	19854	19877	7.7492	7.7569	2	3-methylhistidine; NH (protein side chains)	from major serum proteins and apolipoproteins	4.20046e-05	-0.000581629
ROTTERDAM	PVAL_MWSL_0_05	1.58324e-05	CHR19_POS45411941_T_C	6	3.20902	1249	1.15994e-05	-0.0271668	92	8013	8068	3.1956	3.2141	2	N(CH3)3 (choline head group)	choline head group from the glycerophospholipid of lipoproteins	4.44632e-05	-0.0195459
AIRWAVE	PVAL_MWSL_0_01	2.65136e-06	CHR19_POS45411941_T_C	11	0.992267	2009	4.17088e-07	1.8145	16	1440	1465	0.9842	0.9926	2	valine		4.57012e-05	0.101338
AIRWAVE	PVAL_MWSL_0_05	1.94892e-05	CHR19_POS45411941_T_C	16	0.992267	2009	4.17088e-07	1.8145	16	1440	1465	0.9842	0.9926	2	valine		4.57012e-05	0.101338
AIRWAVE_ROTTERDAM	PVAL_MWSL_0_01	2.64417e-06	CHR4_POS170583157_G_A	1	8.37898	3258	2.56198e-06	-0.00237019	340	21578	21788	8.3292	8.3998	2	NH (protein side chains)	from major serum proteins and apolipoproteins	4.69599e-05	-0.00158448
AIRWAVE_ROTTERDAM	PVAL_MWSL_0_05	1.68184e-05	CHR4_POS170583157_G_A	5	8.37898	3257	2.56198e-06	-0.00237019	340	21578	21788	8.3292	8.3998	2	NH (protein side chains)	from major serum proteins and apolipoproteins	4.69599e-05	-0.00158448
AIRWAVE	PVAL_MWSL_0_01	2.65136e-06	CHR19_POS45411941_T_C	55	1.63183	2009	3.2666e-07	1.89351	49	3316	3746	1.6153	1.76	2	CH2CH2C=C (fatty acyl chains); lysine; leucine; arginine	fatty acyl chains from phospholipids, triacylglycerols and cholesterol esters from lipoproteins	5.62772e-05	0.103573
AIRWAVE	PVAL_MWSL_0_05	1.94892e-05	CHR19_POS45411941_T_C	126	1.63183	2009	3.2666e-07	1.89351	49	3316	3746	1.6153	1.76	2	CH2CH2C=C (fatty acyl chains); lysine; leucine; arginine	fatty acyl chains from phospholipids, triacylglycerols and cholesterol esters from lipoproteins	5.62772e-05	0.103573
AIRWAVE	PVAL_MWSL_0_05	1.94892e-05	CHR19_POS45411941_T_C	5	7.31787	2009	7.16039e-06	-1.60148	310	18544	18593	7.3085	7.3249	2	phenylalanine; acetaminophen glucuronide; NH (proteins side chains)	from major serum proteins and apolipoproteins	5.74515e-05	-0.0932974
AIRWAVE	PVAL_MWSL_0_05	1.94892e-05	CHR19_POS45411941_T_C	3	4.15743	2009	7.70037e-06	-1.53974	239	10804	10820	4.1544	4.1598	2	3-hydroxybutyrate	other signals may overlap here	6.03549e-05	-0.0991475
AIRWAVE_ROTTERDAM	PVAL_MWSL_0_05	1.55537e-05	CHR19_POS45411941_T_C	6	4.19813	3255	7.15702e-06	-0.00219157	246	10923	10953	4.1944	4.2045	2	sucrose	sucrose doublet appears only in two AIRWAVE samples (other signals present at 4.05; 5.40 and near glucose peaks)	6.40882e-05	-0.00070814
ROTTERDAM	PVAL_MWSL_0_05	1.61941e-05	CHR4_POS170583157_G_A	8	8.36687	1248	4.89618e-06	-0.0032348	340	21578	21788	8.3292	8.3998	2	NH (protein side chains)	from major serum proteins and apolipoproteins	6.45947e-05	-0.00227303
ROTTERDAM	PVAL_MWSL_0_05	1.61941e-05	CHR4_POS170583157_G_A	3	0.987894	1249	8.70925e-06	0.00568918	16	1440	1465	0.9842	0.9926	2	valine		7.56031e-05	0.00453943
AIRWAVE	PVAL_MWSL_0_05	1.94892e-05	CHR19_POS45411941_T_C	14	0.936756	2009	5.31511e-06	1.6141	12	1298	1333	0.9364	0.9482	2	leucine; isoleucine; CH3 (C21 from Cholesterol)	C21 from cholesterol and cholesterol esters from Lipoproteins	7.58278e-05	0.0971356
ROTTERDAM	PVAL_MWSL_0_05	9.2814e-06	CHR1_POS154898185_G_C	2	3.97306	1247	2.73973e-06	0.0322413	216	10254	10271	3.9694	3.9751		1,5-anhydrosorbitol; serine; histidine; tyrosine; phenylalanine	ther is some degree of uncertainty on the position of histidine, tyrosine and phenylalanine peaks due to peak shifting	8.00491e-05	0.00801993
ROTTERDAM	PVAL_MWSL_0_05	1.61941e-05	CHR4_POS170583157_G_A	4	7.28389	1248	3.76956e-06	-0.00310719	308	18421	18492	7.2671	7.291	2	NH (protein side chains)	from major serum proteins and apolipoproteins	8.53349e-05	-0.00132615
AIRWAVE	PVAL_MWSL_0_01	2.65136e-06	CHR19_POS45411941_T_C	2	7.1944	2008	1.0763e-06	-1.78429	306	18187	18222	7.1883	7.2001	2	tyrosine; NH (protein side chains)	from major serum proteins and apolipoproteins	9.11714e-05	-0.100651
AIRWAVE	PVAL_MWSL_0_05	1.94892e-05	CHR19_POS45411941_T_C	10	7.1944	2008	1.0763e-06	-1.78429	306	18187	18222	7.1883	7.2001	2	tyrosine; NH (protein side chains)	from major serum proteins and apolipoproteins	9.11714e-05	-0.100651
AIRWAVE	PVAL_MWSL_0_05	1.94892e-05	CHR19_POS45411941_T_C	1	4.16314	2009	1.07287e-05	-1.54299	240	10821	10833	4.1601	4.1642	2	pyroglutamate		9.69031e-05	-0.0977064
AIRWAVE	PVAL_MWSL_0_05	1.94892e-05	CHR19_POS45411941_T_C	1	4.19578	2009	1.34225e-05	-1.53219	246	10923	10953	4.1944	4.2045	2	sucrose	sucrose doublet appears only in two AIRWAVE samples (other signals present at 4.05; 5.40 and near glucose peaks)	0.000108473	-0.0981075
AIRWAVE_ROTTERDAM	PVAL_MWSL_0_01	2.64417e-06	CHR4_POS170583157_G_A	3	8.71407	3258	6.85793e-07	-0.00295819	345	22671	23250	8.6969	8.8917	2	NH (protein side chains)	from major serum proteins and apolipoproteins	0.000111573	-0.0024423
AIRWAVE_ROTTERDAM	PVAL_MWSL_0_05	1.68184e-05	CHR4_POS170583157_G_A	19	8.71407	3258	6.85793e-07	-0.00295819	345	22671	23250	8.6969	8.8917	2	NH (protein side chains)	from major serum proteins and apolipoproteins	0.000111573	-0.0024423
ROTTERDAM	PVAL_MWSL_0_05	1.44786e-05	CHR11_POS47380340_G_T	4	2.04496	1249	1.22726e-05	-0.00873499	55	4532	4622	2.0244	2.0547	2	NCH3 (N-acetyl groups); CH2C=C (fatty acyl chains); proline; pyroglutamate	N-acetyl groups from serum glycoproteins; fatty acyl chains from phospholipids, triacylglycerols and cholesterol esters from lipoproteins	0.000119878	-0.00808915
ROTTERDAM	PVAL_MWSL_0_01	2.6022e-06	CHR4_POS170583157_G_A	1	7.50863	1249	1.91157e-06	-0.00428765	319	18930	19290	7.4383	7.5594	2	NH (protein side chains)	from major serum proteins and apolipoproteins	0.000128751	-0.00268945
ROTTERDAM	PVAL_MWSL_0_05	1.61941e-05	CHR4_POS170583157_G_A	7	7.50863	1249	1.91157e-06	-0.00428765	319	18930	19290	7.4383	7.5594	2	NH (protein side chains)	from major serum proteins and apolipoproteins	0.000128751	-0.00268945
AIRWAVE_ROTTERDAM	PVAL_MWSL_0_01	2.23036e-06	CHR19_POS45411941_T_C	6	1.40103	3255	1.9289e-06	0.00575728	42	2481	2735	1.3344	1.4199	2	(CH2)n (fatty acyl chains); lysine	fatty acyl chains from phospholipids, triacylglycerols and cholesterol esters from lipoproteins	0.000133444	0.0101434
AIRWAVE_ROTTERDAM	PVAL_MWSL_0_05	1.55537e-05	CHR19_POS45411941_T_C	104	1.40103	3257	1.9289e-06	0.00575728	42	2481	2735	1.3344	1.4199	2	(CH2)n (fatty acyl chains); lysine	fatty acyl chains from phospholipids, triacylglycerols and cholesterol esters from lipoproteins	0.000133444	0.0101434
AIRWAVE	PVAL_MWSL_0_01	2.65136e-06	CHR19_POS45411941_T_C	12	2.09307	2009	7.9768e-07	1.7164	57	4721	4918	2.088	2.1543	2	methionine	other metabolites may overlap here	0.000139206	0.0942049
AIRWAVE	PVAL_MWSL_0_05	1.94892e-05	CHR19_POS45411941_T_C	37	2.09307	2009	7.9768e-07	1.7164	57	4721	4918	2.088	2.1543	2	methionine	other metabolites may overlap here	0.000139206	0.0942049
AIRWAVE	PVAL_MWSL_0_05	1.94892e-05	CHR19_POS45411941_T_C	4	8.42003	2009	1.05105e-05	-1.45848	341	21789	21925	8.4002	8.4459	2	NH (protein side chains)	from major serum proteins and apolipoproteins	0.000146752	-0.0898706
ROTTERDAM	PVAL_MWSL_0_01	2.6022e-06	CHR4_POS170583157_G_A	3	8.71407	1249	3.30628e-07	-0.00436291	345	22671	23250	8.6969	8.8917	2	NH (protein side chains)	from major serum proteins and apolipoproteins	0.000153059	-0.00300357
ROTTERDAM	PVAL_MWSL_0_05	1.61941e-05	CHR4_POS170583157_G_A	12	8.71407	1249	3.30628e-07	-0.00436291	345	22671	23250	8.6969	8.8917	2	NH (protein side chains)	from major serum proteins and apolipoproteins	0.000153059	-0.00300357
ROTTERDAM	PVAL_MWSL_0_01	2.34446e-06	CHR17_POS56409089_G_C	4	5.92437	1249	1.09134e-06	0.0143285	274	14401	14613	5.9146	5.9859			broad signal	0.000157007	0.00210352
ROTTERDAM	PVAL_MWSL_0_05	1.50567e-05	CHR17_POS56409089_G_C	9	5.92437	1249	1.09134e-06	0.0143285	274	14401	14613	5.9146	5.9859			broad signal	0.000157007	0.00210352
ROTTERDAM	PVAL_MWSL_0_01	2.6022e-06	CHR4_POS170583157_G_A	1	8.32414	1249	2.34246e-06	-0.00337604	339	21516	21577	8.3083	8.3289	2	inosine or similar; NH (protein side chains)	from major serum proteins and apolipoproteins	0.000171798	-0.000752461
ROTTERDAM	PVAL_MWSL_0_05	1.61941e-05	CHR4_POS170583157_G_A	3	8.32414	1249	2.34246e-06	-0.00337604	339	21516	21577	8.3083	8.3289	2	inosine or similar; NH (protein side chains)	from major serum proteins and apolipoproteins	0.000171798	-0.000752461
AIRWAVE	PVAL_MWSL_0_01	2.65136e-06	CHR19_POS45411941_T_C	9	4.38956	2009	2.44424e-07	-1.77107	253	11279	11682	4.3142	4.44978		baseline region	region affected by water suppression - not relevant	0.000183927	-0.0926244
AIRWAVE	PVAL_MWSL_0_05	1.94892e-05	CHR19_POS45411941_T_C	32	4.38956	2009	2.44424e-07	-1.77107	253	11279	11682	4.3142	4.44978		baseline region	region affected by water suppression - not relevant	0.000183927	-0.0926244
AIRWAVE_ROTTERDAM	PVAL_MWSL_0_05	1.61524e-05	CHR1_POS171719769_C_T	2	2.41201	3232	1.2836e-05	0.00220353	64	5561	5708	2.3706	2.4201		pyroglutamate; glutamine; 3-hydroxybuturate; unknown 3; succinate		0.000238115	0.00150105
AIRWAVE_ROTTERDAM	PVAL_MWSL_0_05	1.68184e-05	CHR4_POS170583157_G_A	5	8.55393	3257	5.92241e-06	-0.00235115	343	21965	22390	8.4594	8.6024	2	NH (protein side chains)	from major serum proteins and apolipoproteins	0.000249916	-0.00166428
AIRWAVE_ROTTERDAM	PVAL_MWSL_0_05	1.62989e-05	CHR18_POS40673380_A_G	1	2.64583	3250	1.37352e-05	0.003963	71	6351	6436	2.6364	2.665	2	citrate; C=CHCH2HC=C (fatty acyl chains)	fatty acyl chains from phospholipids, triacylglycerols and cholesterol esters from lipoproteins	0.000255325	0.0011885
AIRWAVE	PVAL_MWSL_0_05	1.77942e-05	CHR1_POS161469054_G_C	2	6.5175	2009	6.18678e-06	1.16352	283	16171	16198	6.5101	6.5192	2	fumarate; NH (protein side chains)	plus broad signal	0.000264316	0.0667325
AIRWAVE_ROTTERDAM	PVAL_MWSL_0_05	1.68184e-05	CHR4_POS170583157_G_A	1	8.22052	3258	1.28146e-05	-0.00248604	337	21231	21277	8.2124	8.2279	2	inosine or similar; NH (protein side chains)	from major serum proteins and apolipoproteins	0.00026644	-0.000469612
ROTTERDAM	PVAL_MWSL_0_05	1.61941e-05	CHR4_POS170583157_G_A	3	1.8966	1249	3.62623e-06	0.00260034	51	3983	4175	1.8397	1.9043	2	lysine; arginine		0.00029039	0.00189376
AIRWAVE	PVAL_MWSL_0_05	1.94892e-05	CHR19_POS45411941_T_C	2	7.30408	2009	1.6384e-05	-1.40347	309	18493	18543	7.2913	7.3081	2	acetaminophen glucuronide; NH (proteins side chains)	from major serum proteins and apolipoproteins	0.000299201	-0.0826366
ROTTERDAM	PVAL_MWSL_0_05	1.61941e-05	CHR4_POS170583157_G_A	1	8.4466	1249	8.34564e-06	-0.0035512	342	21926	21964	8.4463	8.4591	2	formate; NH (protein side chains)	from major serum proteins and apolipoproteins	0.000322696	-0.000501148
AIRWAVE_ROTTERDAM	PVAL_MWSL_0_05	1.55537e-05	CHR19_POS45411941_T_C	4	8.14785	3255	6.87599e-06	-0.00338847	333	20892	21078	8.0984	8.161	2	NH (protein side chains)	from major serum proteins and apolipoproteins	0.000397188	-0.00221615
AIRWAVE	PVAL_MWSL_0_05	1.94892e-05	CHR19_POS45411941_T_C	1	2.71985	2009	1.65624e-05	1.4801	74	6599	6615	2.7198	2.7252	2	dimethylamine; C=CHCH2HC=C (fatty acyl chains)	fatty acyl chains from phospholipids, triacylglycerols and cholesterol esters from lipoproteins	0.000414679	0.0888369
AIRWAVE_ROTTERDAM	PVAL_MWSL_0_05	1.54121e-05	CHR14_POS53391680_A_G	2	5.3632	3249	1.28256e-05	-0.0257879	263	12516	12880	5.2804	5.4029	2	CH=CH (fatty acyl residues)	fatty acyl chains from phospholipids, triacylglycerols and cholesterol esters from Lipoproteins	0.000439274	-0.0319001
AIRWAVE_ROTTERDAM	PVAL_MWSL_0_05	1.55537e-05	CHR19_POS45411941_T_C	34	1.63216	3256	3.14827e-06	0.00272657	49	3316	3746	1.6153	1.76	2	CH2CH2C=C (fatty acyl chains); lysine; leucine; arginine	fatty acyl chains from phospholipids, triacylglycerols and cholesterol esters from lipoproteins	0.000461555	0.00132392
ROTTERDAM	PVAL_MWSL_0_05	1.49769e-05	CHR16_POS79355857_G_A	1	6.26955	1249	6.65982e-06	-0.0150175	280	15411	15683	6.2544	6.3459	2	NH (protein side chains)	from major serum proteins and apolipoproteins	0.000476404	-0.00217682
ROTTERDAM	PVAL_MWSL_0_05	1.61941e-05	CHR4_POS170583157_G_A	2	8.69355	1249	1.43109e-05	-0.0038716	344	22391	22670	8.6027	8.6966	2	NH (protein side chains)	from major serum proteins and apolipoproteins	0.000523651	-0.00245785
AIRWAVE_ROTTERDAM	PVAL_MWSL_0_05	1.68184e-05	CHR4_POS170583157_G_A	1	8.24508	3258	1.45303e-05	-0.00211296	338	21278	21515	8.2283	8.308	2	NH (protein side chains)	from major serum proteins and apolipoproteins	0.000575351	-0.00149636
AIRWAVE	PVAL_MWSL_0_05	1.94892e-05	CHR19_POS45411941_T_C	7	8.39513	2009	3.61559e-06	-1.53492	340	21578	21788	8.3292	8.3998	2	NH (protein side chains)	from major serum proteins and apolipoproteins	0.000723532	-0.0797666
ROTTERDAM	PVAL_MWSL_0_05	1.5504e-05	CHR12_POS123326598_G_T	1	3.29616	1248	1.24893e-05	-0.00430549	106	8310	8323	3.2955	3.2999	2	myo-inositol		0.000754595	-0.000378901
AIRWAVE_ROTTERDAM	PVAL_MWSL_0_01	2.23036e-06	CHR19_POS45411941_T_C	2	3.2144	3255	9.04289e-07	-0.037119	93	8069	8106	3.2144	3.2269		N(CH3)3 (choline head group); carnitine	choline head group from the glycerophospholipid of lipoproteins	0.000992405	-0.0120159
AIRWAVE_ROTTERDAM	PVAL_MWSL_0_05	1.55537e-05	CHR19_POS45411941_T_C	5	3.2144	3255	9.04289e-07	-0.037119	93	8069	8106	3.2144	3.2269		N(CH3)3 (choline head group); carnitine	choline head group from the glycerophospholipid of lipoproteins	0.000992405	-0.0120159
AIRWAVE_ROTTERDAM	PVAL_MWSL_0_05	1.68184e-05	CHR4_POS170583157_G_A	1	6.8361	3258	5.3845e-06	-0.00251228	288	17101	17200	6.823	6.8563	2	NH (protein side chains)	from major serum proteins and apolipoproteins	0.00105826	-0.00104185
AIRWAVE_ROTTERDAM	PVAL_MWSL_0_01	2.23036e-06	CHR19_POS45411941_T_C	1	3.23324	3255	2.01564e-06	0.0170218	95	8124	8143	3.2329	3.2393	2	methanol 13C satelite; N(CH3)3 (choline head group)	choline head group from the glycerophospholipid of lipoproteins	0.0012671	0.00427219
AIRWAVE_ROTTERDAM	PVAL_MWSL_0_05	1.55537e-05	CHR19_POS45411941_T_C	9	3.23324	3255	2.01564e-06	0.0170218	95	8124	8143	3.2329	3.2393	2	methanol 13C satelite; N(CH3)3 (choline head group)	choline head group from the glycerophospholipid of lipoproteins	0.0012671	0.00427219
AIRWAVE	PVAL_MWSL_0_01	2.65136e-06	CHR19_POS45411941_T_C	5	0.669965	2009	2.68318e-07	1.7473	3	255	507	0.5855	0.6703	2	CH3 (C18 from Cholesterol)	C18 from cholesterol and cholesterol esters from Lipoproteins	0.00136123	0.0761689
AIRWAVE	PVAL_MWSL_0_05	1.94892e-05	CHR19_POS45411941_T_C	15	0.669965	2009	2.68318e-07	1.7473	3	255	507	0.5855	0.6703	2	CH3 (C18 from Cholesterol)	C18 from cholesterol and cholesterol esters from Lipoproteins	0.00136123	0.0761689
AIRWAVE_ROTTERDAM	PVAL_MWSL_0_01	2.64417e-06	CHR4_POS170583157_G_A	1	6.65914	3258	2.27364e-06	-0.00279507	285	16491	16700	6.6178	6.6881	2	NH (protein side chains)	from major serum proteins and apolipoproteins	0.00149205	-0.00119235
AIRWAVE_ROTTERDAM	PVAL_MWSL_0_05	1.68184e-05	CHR4_POS170583157_G_A	4	6.65914	3258	2.27364e-06	-0.00279507	285	16491	16700	6.6178	6.6881	2	NH (protein side chains)	from major serum proteins and apolipoproteins	0.00149205	-0.00119235
ROTTERDAM	PVAL_MWSL_0_05	1.44786e-05	CHR11_POS47380340_G_T	1	8.57209	1249	9.08402e-06	0.00352912	343	21965	22390	8.4594	8.6024	2	NH (protein side chains)	from major serum proteins and apolipoproteins	0.00248877	0.00191869
AIRWAVE	PVAL_MWSL_0_05	1.94892e-05	CHR19_POS45411941_T_C	4	0.983856	2009	1.00101e-05	1.54634	15	1411	1439	0.9744	0.9839	2	valine		0.00271916	0.0718842
AIRWAVE_ROTTERDAM	PVAL_MWSL_0_05	1.55537e-05	CHR19_POS45411941_T_C	3	3.23257	3255	2.43281e-06	0.0164516	94	8107	8123	3.2272	3.2326	2	D-glucose; N(CH3)3 (choline head group); arginine	choline head group from the glycerophospholipid of lipoproteins	0.00323249	0.00383842
AIRWAVE_ROTTERDAM	PVAL_MWSL_0_01	2.53487e-06	CHR1_POS161469054_G_C	1	6.41287	3257	1.53571e-06	0.00302122	281	15684	15888	6.3463	6.4149	2	NH (protein side chains)	from major serum proteins and apolipoproteins	0.00328989	0.000464933
AIRWAVE_ROTTERDAM	PVAL_MWSL_0_05	1.58536e-05	CHR1_POS161469054_G_C	1	6.41287	3257	1.53571e-06	0.00302122	281	15684	15888	6.3463	6.4149	2	NH (protein side chains)	from major serum proteins and apolipoproteins	0.00328989	0.000464933
ROTTERDAM	PVAL_MWSL_0_05	1.44786e-05	CHR11_POS47380340_G_T	14	2.2152	1248	5.80902e-06	-0.0207689	58	4919	5248	2.1546	2.2653	2	CH2CO (fatty acyl chains); acetone; valine	fatty acyl chains from phospholipids, triacylglycerols and cholesterol esters from lipoproteins	0.00350715	-0.00674991
ROTTERDAM	PVAL_MWSL_0_05	1.49769e-05	CHR16_POS79355857_G_A	1	6.37082	1249	7.09682e-06	-0.00934937	281	15684	15888	6.3463	6.4149	2	NH (protein side chains)	from major serum proteins and apolipoproteins	0.004547	-0.00141079
AIRWAVE	PVAL_MWSL_0_05	1.94892e-05	CHR19_POS45411941_T_C	3	1.83907	2009	8.806e-06	1.76423	50	3747	3982	1.7603	1.8394			very small peaks in this regions and only in some samples	0.00499783	0.0751634
AIRWAVE	PVAL_MWSL_0_05	1.94892e-05	CHR19_POS45411941_T_C	5	1.16385	2009	2.94584e-06	1.62605	31	1973	1984	1.1635	1.1672	2	ethanol; isopropanol; (CH2)n (fatty acyl chains)	fatty acyl chains from phospholipids, triacylglycerols and cholesterol esters from lipoproteins	0.00509236	0.0687669
AIRWAVE	PVAL_MWSL_0_01	2.65136e-06	CHR19_POS45411941_T_C	6	2.15498	2008	7.71852e-07	1.8104	58	4919	5248	2.1546	2.2653	2	CH2CO (fatty acyl chains); acetone; valine	fatty acyl chains from phospholipids, triacylglycerols and cholesterol esters from lipoproteins	0.00610688	0.0688603
AIRWAVE	PVAL_MWSL_0_05	1.94892e-05	CHR19_POS45411941_T_C	12	2.15498	2009	7.71852e-07	1.8104	58	4919	5248	2.1546	2.2653	2	CH2CO (fatty acyl chains); acetone; valine	fatty acyl chains from phospholipids, triacylglycerols and cholesterol esters from lipoproteins	0.00610688	0.0688603
AIRWAVE	PVAL_MWSL_0_01	2.60764e-06	CHR1_POS161469054_G_C	1	6.41556	2009	1.00561e-06	1.25397	282	15889	16170	6.4152	6.5098	2	NH (protein side chains)	from major serum proteins and apolipoproteins	0.00667151	0.0509599
AIRWAVE	PVAL_MWSL_0_05	1.77942e-05	CHR1_POS161469054_G_C	2	6.41556	2009	1.00561e-06	1.25397	282	15889	16170	6.4152	6.5098	2	NH (protein side chains)	from major serum proteins and apolipoproteins	0.00667151	0.0509599
AIRWAVE	PVAL_MWSL_0_05	1.94892e-05	CHR19_POS45411941_T_C	3	3.23964	2009	3.94092e-06	1.61879	96	8144	8157	3.2396	3.244	2	D-glucose; N(CH3)3 (choline head group)	choline head group from the glycerophospholipid of lipoproteins	0.0066939	0.0703098
AIRWAVE_ROTTERDAM	PVAL_MWSL_0_05	1.69612e-05	CHR6_POS27681215_G_A	1	4.1369	3255	1.67609e-05	-0.00279141	237	10737	10773	4.1319	4.144	2	3-hydroxybutyrate	other signals may overlap here	0.00710202	-0.000654847
AIRWAVE	PVAL_MWSL_0_01	2.65136e-06	CHR19_POS45411941_T_C	4	1.17529	2008	8.45453e-07	1.63066	33	2005	2033	1.1743	1.1837	2	ethanol; (CH2)n (fatty acyl chains)	fatty acyl chains from phospholipids, triacylglycerols and cholesterol esters from lipoproteins	0.00844258	0.0631208
AIRWAVE	PVAL_MWSL_0_05	1.94892e-05	CHR19_POS45411941_T_C	4	1.17529	2009	8.45453e-07	1.63066	33	2005	2033	1.1743	1.1837	2	ethanol; (CH2)n (fatty acyl chains)	fatty acyl chains from phospholipids, triacylglycerols and cholesterol esters from lipoproteins	0.00844258	0.0631208
ROTTERDAM	PVAL_MWSL_0_05	1.5504e-05	CHR12_POS123326598_G_T	1	3.11078	1248	1.37657e-05	-0.00220224	86	7746	7788	3.1057	3.1199	2	unknown 11; histidine; proline betaine		0.00885558	-0.000453355
AIRWAVE	PVAL_MWSL_0_05	1.94892e-05	CHR19_POS45411941_T_C	2	1.4626	2009	9.60225e-06	1.5768	45	2861	2895	1.4623	1.4737	2	alanine; CH2CH2CO (fatty acyl chains)	fatty acyl chains from phospholipids, triacylglycerols and cholesterol esters from lipoproteins	0.00939625	0.0637105
AIRWAVE	PVAL_MWSL_0_01	2.65136e-06	CHR19_POS45411941_T_C	115	0.792426	2008	7.41176e-08	1.84922	7	756	1046	0.7541	0.8516	2	CH3 (C26 and C27 from Cholesterol); CH3(CH2)n (fatty acyl chains)	fatty acyl chains from phospholipids, triacylglycerols and cholesterol esters; C26 and C27 from cholesterol and cholesterol esters; all lipids from Lipoproteins	0.00986603	0.0618823
AIRWAVE	PVAL_MWSL_0_05	1.94892e-05	CHR19_POS45411941_T_C	163	0.792426	2009	7.41176e-08	1.84922	7	756	1046	0.7541	0.8516	2	CH3 (C26 and C27 from Cholesterol); CH3(CH2)n (fatty acyl chains)	fatty acyl chains from phospholipids, triacylglycerols and cholesterol esters; C26 and C27 from cholesterol and cholesterol esters; all lipids from Lipoproteins	0.00986603	0.0618823
AIRWAVE	PVAL_MWSL_0_05	1.94892e-05	CHR19_POS45411941_T_C	5	1.61399	2009	6.63129e-06	1.74978	48	3064	3315	1.5306	1.615	2	CH2CH2CO (fatty acyl chains); CH2CH2C=C (fatty acyl chains)	fatty acyl chains from phospholipids, triacylglycerols and cholesterol esters from lipoproteins	0.0159811	0.0639857
AIRWAVE	PVAL_MWSL_0_05	1.61438e-05	CHR2_POS18147848_A_T	1	4.38418	1985	1.20042e-05	-1.91424	253	11279	11682	4.3142	4.44978		baseline region	region affected by water suppression - not relevant	0.0184764	-0.0750295
AIRWAVE_ROTTERDAM	PVAL_MWSL_0_05	1.51161e-05	CHR15_POS59045774_A_G	1	6.41657	3258	6.68748e-06	-0.00314155	282	15889	16170	6.4152	6.5098	2	NH (protein side chains)	from major serum proteins and apolipoproteins	0.0200642	-0.000656208
AIRWAVE	PVAL_MWSL_0_05	1.61438e-05	CHR2_POS18147848_A_T	1	6.2968	1985	7.59176e-06	-2.05731	280	15411	15683	6.2544	6.3459	2	NH (protein side chains)	from major serum proteins and apolipoproteins	0.0480793	-0.066472

## Sheet: BI-LISA
DataSet	Significance	Value	Yvar	ID	Component	Analyte	N	BETA	PVAL/QVAL/FDR
AIRWAVE	PVAL_MWSL_0_01	0.000173064	CHR19_POS45411941_T_C	LDCH	LDL	Cholesterol	2014	0.0774277	2.13032e-11
AIRWAVE	PVAL_MWSL_0_05	0.00132421	CHR19_POS45411941_T_C	LDCH	LDL	Cholesterol	2014	0.0774277	2.13032e-11
AIRWAVE	PVAL_MWSL_0_01	0.000173064	CHR19_POS45411941_T_C	LDPL	LDL	Phospholipids	2016	0.064448	6.28927e-11
AIRWAVE	PVAL_MWSL_0_05	0.00132421	CHR19_POS45411941_T_C	LDPL	LDL	Phospholipids	2016	0.064448	6.28927e-11
AIRWAVE	PVAL_MWSL_0_01	0.000173064	CHR19_POS45411941_T_C	TPAB	Total Plasma	Apo-B	2017	0.0584303	6.45113e-11
AIRWAVE	PVAL_MWSL_0_05	0.00132421	CHR19_POS45411941_T_C	TPAB	Total Plasma	Apo-B	2017	0.0584303	6.45113e-11
AIRWAVE	PVAL_MWSL_0_01	0.000173064	CHR19_POS45411941_T_C	LDAB	LDL	Apo-B	2014	0.0686905	6.51955e-11
AIRWAVE	PVAL_MWSL_0_05	0.00132421	CHR19_POS45411941_T_C	LDAB	LDL	Apo-B	2014	0.0686905	6.51955e-11
AIRWAVE	PVAL_MWSL_0_01	0.000173064	CHR19_POS45411941_T_C	LDFC	LDL	Free Cholesterol	2010	0.0594817	1.12188e-10
AIRWAVE	PVAL_MWSL_0_05	0.00132421	CHR19_POS45411941_T_C	LDFC	LDL	Free Cholesterol	2010	0.0594817	1.12188e-10
AIRWAVE	PVAL_MWSL_0_01	0.000173064	CHR19_POS45411941_T_C	TPFC	Total Plasma	Free Cholesterol	2015	0.0431373	3.10446e-09
AIRWAVE	PVAL_MWSL_0_05	0.00132421	CHR19_POS45411941_T_C	TPFC	Total Plasma	Free Cholesterol	2015	0.0431373	3.10446e-09
AIRWAVE	PVAL_MWSL_0_01	0.000173064	CHR19_POS45411941_T_C	TPCH	Total Plasma	Cholesterol	2015	0.0438411	2.42559e-08
AIRWAVE	PVAL_MWSL_0_05	0.00132421	CHR19_POS45411941_T_C	TPCH	Total Plasma	Cholesterol	2015	0.0438411	2.42559e-08
AIRWAVE	PVAL_MWSL_0_01	0.000173064	CHR19_POS45411941_T_C	L4CH	LDL-4	Cholesterol	1961	0.0798825	4.09293e-08
AIRWAVE	PVAL_MWSL_0_05	0.00132421	CHR19_POS45411941_T_C	L4CH	LDL-4	Cholesterol	1961	0.0798825	4.09293e-08
AIRWAVE	PVAL_MWSL_0_01	0.000173064	CHR19_POS45411941_T_C	L4FC	LDL-4	Free Cholesterol	2004	0.0513724	6.90566e-08
AIRWAVE	PVAL_MWSL_0_05	0.00132421	CHR19_POS45411941_T_C	L4FC	LDL-4	Free Cholesterol	2004	0.0513724	6.90566e-08
AIRWAVE	PVAL_MWSL_0_01	0.000173064	CHR19_POS45411941_T_C	L5FC	LDL-5	Free Cholesterol	2018	0.0541652	9.59211e-08
AIRWAVE	PVAL_MWSL_0_05	0.00132421	CHR19_POS45411941_T_C	L5FC	LDL-5	Free Cholesterol	2018	0.0541652	9.59211e-08
AIRWAVE	PVAL_MWSL_0_01	0.000173064	CHR19_POS45411941_T_C	L4PL	LDL-4	Phospholipids	1988	0.0632885	1.27557e-07
AIRWAVE	PVAL_MWSL_0_05	0.00132421	CHR19_POS45411941_T_C	L4PL	LDL-4	Phospholipids	1988	0.0632885	1.27557e-07
AIRWAVE	PVAL_MWSL_0_01	0.000173064	CHR19_POS45411941_T_C	L4AB	LDL-4	Apo-B	1985	0.0660618	1.54743e-06
AIRWAVE	PVAL_MWSL_0_05	0.00132421	CHR19_POS45411941_T_C	L4AB	LDL-4	Apo-B	1985	0.0660618	1.54743e-06
AIRWAVE	PVAL_MWSL_0_01	0.000173064	CHR19_POS45411941_T_C	L3CH	LDL-3	Cholesterol	1991	0.0686691	1.89959e-06
AIRWAVE	PVAL_MWSL_0_05	0.00132421	CHR19_POS45411941_T_C	L3CH	LDL-3	Cholesterol	1991	0.0686691	1.89959e-06
AIRWAVE	PVAL_MWSL_0_01	0.000173064	CHR19_POS45411941_T_C	L3AB	LDL-3	Apo-B	1998	0.0593795	3.10642e-06
AIRWAVE	PVAL_MWSL_0_05	0.00132421	CHR19_POS45411941_T_C	L3AB	LDL-3	Apo-B	1998	0.0593795	3.10642e-06
AIRWAVE	PVAL_MWSL_0_01	0.000173064	CHR19_POS45411941_T_C	L3PL	LDL-3	Phospholipids	1997	0.0566095	5.04994e-06
AIRWAVE	PVAL_MWSL_0_05	0.00132421	CHR19_POS45411941_T_C	L3PL	LDL-3	Phospholipids	1997	0.0566095	5.04994e-06
AIRWAVE	PVAL_MWSL_0_01	0.000173064	CHR19_POS45411941_T_C	L5PL	LDL-5	Phospholipids	2013	0.0556028	6.15965e-06
AIRWAVE	PVAL_MWSL_0_05	0.00132421	CHR19_POS45411941_T_C	L5PL	LDL-5	Phospholipids	2013	0.0556028	6.15965e-06
AIRWAVE	PVAL_MWSL_0_01	0.000173064	CHR19_POS45411941_T_C	L5AB	LDL-5	Apo-B	2013	0.0635054	9.88993e-06
AIRWAVE	PVAL_MWSL_0_05	0.00132421	CHR19_POS45411941_T_C	L5AB	LDL-5	Apo-B	2013	0.0635054	9.88993e-06
AIRWAVE	PVAL_MWSL_0_01	0.000173064	CHR19_POS45411941_T_C	L5CH	LDL-5	Cholesterol	2007	0.0659306	1.01437e-05
AIRWAVE	PVAL_MWSL_0_05	0.00132421	CHR19_POS45411941_T_C	L5CH	LDL-5	Cholesterol	2007	0.0659306	1.01437e-05
AIRWAVE	PVAL_MWSL_0_01	0.000200528	CHR16_POS31121793_G_A	TPFC	Total Plasma	Free Cholesterol	2015	-0.0230029	2.99576e-05
AIRWAVE	PVAL_MWSL_0_05	0.00134483	CHR16_POS31121793_G_A	TPFC	Total Plasma	Free Cholesterol	2015	-0.0230029	2.99576e-05
AIRWAVE	PVAL_MWSL_0_01	0.000200528	CHR16_POS31121793_G_A	LDFC	LDL	Free Cholesterol	2010	-0.027896	6.68974e-05
AIRWAVE	PVAL_MWSL_0_05	0.00134483	CHR16_POS31121793_G_A	LDFC	LDL	Free Cholesterol	2010	-0.027896	6.68974e-05
AIRWAVE	PVAL_MWSL_0_01	0.000173064	CHR19_POS45411941_T_C	L6FC	LDL-6	Free Cholesterol	2011	0.0443782	7.32272e-05
AIRWAVE	PVAL_MWSL_0_05	0.00132421	CHR19_POS45411941_T_C	L6FC	LDL-6	Free Cholesterol	2011	0.0443782	7.32272e-05
AIRWAVE	PVAL_MWSL_0_01	0.000169574	CHR12_POS32979905_A_G	V1TG	VLDL-1	Triglycerides	2022	-0.672528	7.52556e-05
AIRWAVE	PVAL_MWSL_0_05	0.00117582	CHR12_POS32979905_A_G	V1TG	VLDL-1	Triglycerides	2022	-0.672528	7.52556e-05
AIRWAVE	PVAL_MWSL_0_01	0.000173064	CHR19_POS45411941_T_C	L3FC	LDL-3	Free Cholesterol	1992	0.0473583	8.06361e-05
AIRWAVE	PVAL_MWSL_0_05	0.00132421	CHR19_POS45411941_T_C	L3FC	LDL-3	Free Cholesterol	1992	0.0473583	8.06361e-05
AIRWAVE	PVAL_MWSL_0_01	0.000200528	CHR16_POS31121793_G_A	LDCH	LDL	Cholesterol	2014	-0.0336621	0.000121876
AIRWAVE	PVAL_MWSL_0_05	0.00134483	CHR16_POS31121793_G_A	LDCH	LDL	Cholesterol	2014	-0.0336621	0.000121876
AIRWAVE	PVAL_MWSL_0_01	0.000200528	CHR16_POS31121793_G_A	LDAB	LDL	Apo-B	2014	-0.0306113	0.000121893
AIRWAVE	PVAL_MWSL_0_05	0.00134483	CHR16_POS31121793_G_A	LDAB	LDL	Apo-B	2014	-0.0306113	0.000121893
AIRWAVE	PVAL_MWSL_0_01	0.000245317	CHR17_POS47450775_G_A	HDTG	HDL	Triglycerides	2016	-0.0391723	0.000165331
AIRWAVE	PVAL_MWSL_0_05	0.00142588	CHR17_POS47450775_G_A	HDTG	HDL	Triglycerides	2016	-0.0391723	0.000165331
AIRWAVE	PVAL_MWSL_0_01	0.000173064	CHR19_POS45411941_T_C	L6CH	LDL-6	Cholesterol	2013	0.0473921	0.000170113
AIRWAVE	PVAL_MWSL_0_05	0.00132421	CHR19_POS45411941_T_C	L6CH	LDL-6	Cholesterol	2013	0.0473921	0.000170113
AIRWAVE	PVAL_MWSL_0_01	0.000245287	CHR6_POS32575406_A_T	H2A2	HDL-2	Apo-A2	2018	0.0289387	0.000198034
AIRWAVE	PVAL_MWSL_0_05	0.00133041	CHR6_POS32575406_A_T	H2A2	HDL-2	Apo-A2	2018	0.0289387	0.000198034
AIRWAVE	PVAL_MWSL_0_01	0.000245317	CHR17_POS47450775_G_A	H2TG	HDL-2	Triglycerides	2019	-0.0338027	0.000207779
AIRWAVE	PVAL_MWSL_0_05	0.00142588	CHR17_POS47450775_G_A	H2TG	HDL-2	Triglycerides	2019	-0.0338027	0.000207779
AIRWAVE	PVAL_MWSL_0_01	0.000236889	CHR10_POS104015279_A_G	L1TG	LDL-1	Triglycerides	2018	-0.0427165	0.000226028
AIRWAVE	PVAL_MWSL_0_05	0.0014439	CHR10_POS104015279_A_G	L1TG	LDL-1	Triglycerides	2018	-0.0427165	0.000226028
AIRWAVE	PVAL_MWSL_0_01	0.000245287	CHR6_POS32575406_A_T	V6CH	VLDL-6	Cholesterol	2018	0.00444009	0.000226844
AIRWAVE	PVAL_MWSL_0_05	0.00133041	CHR6_POS32575406_A_T	V6CH	VLDL-6	Cholesterol	2018	0.00444009	0.000226844
AIRWAVE	PVAL_MWSL_0_01	0.000245317	CHR17_POS47450775_G_A	H1TG	HDL-1	Triglycerides	2022	-0.0448534	0.000228732
AIRWAVE	PVAL_MWSL_0_05	0.00142588	CHR17_POS47450775_G_A	H1TG	HDL-1	Triglycerides	2022	-0.0448534	0.000228732
AIRWAVE	PVAL_MWSL_0_05	0.00132421	CHR19_POS45411941_T_C	L6AB	LDL-6	Apo-B	2014	0.0500838	0.00024923
AIRWAVE	PVAL_MWSL_0_05	0.00148833	CHR17_POS56409089_G_C	TPA2	Total Plasma	Apo-A2	2016	-0.0159578	0.000278714
AIRWAVE	PVAL_MWSL_0_05	0.00132421	CHR19_POS45411941_T_C	L1AB	LDL-1	Apo-B	2010	0.0434378	0.000291378
AIRWAVE	PVAL_MWSL_0_05	0.00132421	CHR19_POS45411941_T_C	L1FC	LDL-1	Free Cholesterol	2022	0.0529921	0.000313703
AIRWAVE	PVAL_MWSL_0_05	0.00132421	CHR19_POS45411941_T_C	L1CH	LDL-1	Cholesterol	1995	0.0509908	0.000340176
AIRWAVE	PVAL_MWSL_0_05	0.00133041	CHR6_POS32575406_A_T	H3A2	HDL-3	Apo-A2	2018	0.0241294	0.00037718
AIRWAVE	PVAL_MWSL_0_05	0.00148833	CHR17_POS56409089_G_C	H3A1	HDL-3	Apo-A1	2019	-0.0243654	0.000395157
AIRWAVE	PVAL_MWSL_0_05	0.00134483	CHR16_POS31121793_G_A	TPCH	Total Plasma	Cholesterol	2015	-0.0210326	0.000403944
AIRWAVE	PVAL_MWSL_0_05	0.00134483	CHR16_POS31121793_G_A	TPAB	Total Plasma	Apo-B	2017	-0.0238006	0.000439683
AIRWAVE	PVAL_MWSL_0_05	0.00148833	CHR17_POS56409089_G_C	HDA1	HDL	Apo-A1	2018	-0.016494	0.000440737
AIRWAVE	PVAL_MWSL_0_05	0.00150448	CHR10_POS15569598_C_A	L3TG	LDL-3	Triglycerides	2020	-0.0276782	0.000473844
AIRWAVE	PVAL_MWSL_0_05	0.00133041	CHR6_POS32575406_A_T	HDA2	HDL	Apo-A2	2017	0.016697	0.000518407
AIRWAVE	PVAL_MWSL_0_05	0.00148833	CHR17_POS56409089_G_C	H3CH	HDL-3	Cholesterol	2018	-0.0233419	0.000520922
AIRWAVE	PVAL_MWSL_0_05	0.00150448	CHR10_POS15569598_C_A	L4TG	LDL-4	Triglycerides	2022	-0.0305462	0.000539441
AIRWAVE	PVAL_MWSL_0_05	0.00148833	CHR17_POS56409089_G_C	HDA2	HDL	Apo-A2	2017	-0.0150288	0.000548972
AIRWAVE	PVAL_MWSL_0_05	0.00150448	CHR10_POS15569598_C_A	L4CH	LDL-4	Cholesterol	1961	-0.0391938	0.000553261
AIRWAVE	PVAL_MWSL_0_05	0.00143663	CHR14_POS75373034_A_C	L6AB	LDL-6	Apo-B	2014	0.0399678	0.000587432
AIRWAVE	PVAL_MWSL_0_05	0.00143663	CHR14_POS75373034_A_C	L6PL	LDL-6	Phospholipids	2014	0.0343087	0.000653437
AIRWAVE	PVAL_MWSL_0_05	0.00117582	CHR12_POS32979905_A_G	VLTG	VLDL	Triglycerides	2018	-0.339635	0.000657494
AIRWAVE	PVAL_MWSL_0_05	0.00134483	CHR16_POS31121793_G_A	LDPL	LDL	Phospholipids	2016	-0.0254288	0.00066635
AIRWAVE	PVAL_MWSL_0_05	0.00132421	CHR19_POS45411941_T_C	L6PL	LDL-6	Phospholipids	2014	0.0402842	0.000667203
AIRWAVE	PVAL_MWSL_0_05	0.0012933	CHR7_POS23293746_A_G	IDCH	IDL	Cholesterol	2012	0.0390262	0.000740059
AIRWAVE	PVAL_MWSL_0_05	0.00139807	CHR5_POS60273923_C_A	H4A2	HDL-4	Apo-A2	2018	-0.0333397	0.000784113
AIRWAVE	PVAL_MWSL_0_05	0.00148833	CHR17_POS56409089_G_C	TPA1	Total Plasma	Apo-A1	2017	-0.0149311	0.000844229
AIRWAVE	PVAL_MWSL_0_05	0.00148833	CHR17_POS56409089_G_C	H3PL	HDL-3	Phospholipids	2021	-0.0236688	0.000864273
AIRWAVE	PVAL_MWSL_0_05	0.00132421	CHR19_POS45411941_T_C	IDPL	IDL	Phospholipids	2022	0.0618234	0.000877329
AIRWAVE	PVAL_MWSL_0_05	0.00133041	CHR6_POS32575406_A_T	H1A2	HDL-1	Apo-A2	2022	0.0394448	0.000912043
AIRWAVE	PVAL_MWSL_0_05	0.00133041	CHR6_POS32575406_A_T	TPA2	Total Plasma	Apo-A2	2016	0.0160747	0.000938145
AIRWAVE	PVAL_MWSL_0_05	0.00132421	CHR19_POS45411941_T_C	L3TG	LDL-3	Triglycerides	2020	0.0337048	0.000961198
AIRWAVE	PVAL_MWSL_0_05	0.00117582	CHR12_POS32979905_A_G	VLFC	VLDL	Free Cholesterol	2019	-0.279219	0.000965291
AIRWAVE	PVAL_MWSL_0_05	0.00150448	CHR10_POS15569598_C_A	L4PL	LDL-4	Phospholipids	1988	-0.030675	0.000990369
AIRWAVE	PVAL_MWSL_0_05	0.00134514	CHR4_POS951947_T_C	V1TG	VLDL-1	Triglycerides	2022	0.121776	0.00106418
AIRWAVE	PVAL_MWSL_0_05	0.00132421	CHR19_POS45411941_T_C	H2A1	HDL-2	Apo-A1	2018	-0.0385678	0.00112453
AIRWAVE	PVAL_MWSL_0_05	0.00148036	CHR16_POS19279464_T_G	L5CH	LDL-5	Cholesterol	2007	-0.0356086	0.00119887
AIRWAVE	PVAL_MWSL_0_05	0.00150448	CHR10_POS15569598_C_A	L4FC	LDL-4	Free Cholesterol	2004	-0.023993	0.00119959
AIRWAVE	PVAL_MWSL_0_05	0.00148833	CHR17_POS56409089_G_C	H2FC	HDL-2	Free Cholesterol	2014	-0.0180505	0.00121119
AIRWAVE	PVAL_MWSL_0_05	0.00132421	CHR19_POS45411941_T_C	LDTG	LDL	Triglycerides	2020	0.0380203	0.00127131
AIRWAVE	PVAL_MWSL_0_05	0.00150448	CHR10_POS15569598_C_A	L4AB	LDL-4	Apo-B	1985	-0.0343593	0.00130152
AIRWAVE	PVAL_MWSL_0_05	0.00138993	CHR10_POS15557406_C_T	L3TG	LDL-3	Triglycerides	2020	-0.0255901	0.00135894
AIRWAVE	PVAL_MWSL_0_05	0.00148036	CHR16_POS19279464_T_G	L5AB	LDL-5	Apo-B	2013	-0.0337295	0.00140884
